# Supplementary material for: Phaeoisaria bailongtanensis, P. magnoliicola and P. qujingensis spp. nov. (Pleurotheciaceae, Pleurotheciales) from Yunnan, China, with an augmented description of Phaeoisaria clematidis
Source: MycoKeys. 2026 Jul 21;137:139–73. doi: 10.3897/mycokeys.137.199957 (PMC13416943; doi:10.3897/mycokeys.137.199957)
Supplement: XML Treatment for Phaeoisaria bailongtanensis [file mycokeys.137.199957-treatment1.xml]

<!DOCTYPE tp:taxon-treatment
  PUBLIC "-//TaxonX//DTD Taxonomic Treatment Publishing DTD v0 20100105//EN" "tax-treatment-NSO.dtd">
<tp:taxon-treatment xmlns:tp="http://www.plazi.org/taxpub"><tp:treatment-meta><kwd-group><label>Taxon classification</label><kwd>
                <named-content content-type="kingdom">Fungi</named-content>
              </kwd><kwd>
                <named-content content-type="order">Xylariales</named-content>
              </kwd><kwd>
                <named-content content-type="family">Diatrypaceae</named-content>
              </kwd></kwd-group><mixed-citation publication-type="journal"><person-group><name><surname>Shang</surname><given-names>Qiu-Ju</given-names></name><name><surname>Yang</surname><given-names>Jing</given-names></name><name><surname>Hyde</surname><given-names>Kevin D.</given-names></name><name><surname>Wijayawardene</surname><given-names>Nalin N.</given-names></name><name><surname>AL-Shwaiman</surname><given-names>Hind A.</given-names></name><name><surname>Elgorban</surname><given-names>Abdallah M.</given-names></name><name><surname>Filimban</surname><given-names>Faten Zubair</given-names></name><name><surname>Watsuntorn</surname><given-names>Wannapawn</given-names></name><name><surname>Dai</surname><given-names>Dong-Qin</given-names></name></person-group><article-title><italic><tp:taxon-name><tp:taxon-name-part taxon-name-part-type="genus" reg="Phaeoisaria">Phaeoisaria</tp:taxon-name-part> <tp:taxon-name-part taxon-name-part-type="species" reg="bailongtanensis">bailongtanensis</tp:taxon-name-part></tp:taxon-name></italic>, <italic><tp:taxon-name><tp:taxon-name-part taxon-name-part-type="genus" reg="Phaeoisaria">P.</tp:taxon-name-part> <tp:taxon-name-part taxon-name-part-type="species" reg="magnoliicola">magnoliicola</tp:taxon-name-part></tp:taxon-name></italic> and <italic><tp:taxon-name><tp:taxon-name-part taxon-name-part-type="genus" reg="Phaeoisaria">P.</tp:taxon-name-part> <tp:taxon-name-part taxon-name-part-type="species" reg="qujingensis">qujingensis</tp:taxon-name-part></tp:taxon-name></italic> spp. nov. (<tp:taxon-name><tp:taxon-name-part taxon-name-part-type="family" reg="Pleurotheciaceae">Pleurotheciaceae</tp:taxon-name-part></tp:taxon-name>, <tp:taxon-name><tp:taxon-name-part taxon-name-part-type="order" reg="Pleurotheciales">Pleurotheciales</tp:taxon-name-part></tp:taxon-name>) from Yunnan, China, with an augmented description of <italic><tp:taxon-name><tp:taxon-name-part taxon-name-part-type="genus" reg="Phaeoisaria">Phaeoisaria</tp:taxon-name-part> <tp:taxon-name-part taxon-name-part-type="species" reg="clematidis">clematidis</tp:taxon-name-part></tp:taxon-name></italic></article-title><source>MycoKeys</source><day>21</day><month>07</month><year>2026</year><volume>137</volume><fpage>139</fpage><lpage>173</lpage><pub-id pub-id-type="doi">10.3897/mycokeys.137.199957</pub-id></mixed-citation></tp:treatment-meta><tp:nomenclature><tp:taxon-name><object-id xmlns:xlink="http://www.w3.org/1999/xlink" content-type="arpha" xlink:type="simple">D2167D42-FCBF-5F2D-B770-A84B2A27055F</object-id>
                    		<tp:taxon-name-part taxon-name-part-type="genus" reg="Phaeoisaria">Phaeoisaria</tp:taxon-name-part> <tp:taxon-name-part taxon-name-part-type="species" reg="bailongtanensis">bailongtanensis</tp:taxon-name-part>
                    	</tp:taxon-name><tp:taxon-authority>Q.J. Shang, K.D. Hyde &amp; D.Q. Dai</tp:taxon-authority><tp:taxon-status xmlns:xlink="http://www.w3.org/1999/xlink" xlink:type="simple">sp. nov.</tp:taxon-status><xref ref-type="fig" rid="F2">Fig. 2</xref></tp:nomenclature><tp:treatment-sec sec-type="Etymology"><title>Etymology.</title><p>The specific epithet “bailongtanensis” refers to Bailongtan Park, where the fungus was collected.</p><fig id="F2" position="float" orientation="portrait"><object-id xmlns:xlink="http://www.w3.org/1999/xlink" content-type="doi" xlink:type="simple">10.3897/mycokeys.137.199957.figure2</object-id><object-id xmlns:xlink="http://www.w3.org/1999/xlink" content-type="arpha" xlink:type="simple">50156D92-478D-5B87-958B-EE7CA196CB17</object-id><label>Figure 2.</label><caption><p>Sporulation observed on <abbrev xmlns:xlink="http://www.w3.org/1999/xlink" xlink:title="potato dextrose agar" xlink:type="simple">PDA</abbrev> of <italic><tp:taxon-name><tp:taxon-name-part taxon-name-part-type="genus" reg="Phaeoisaria">Phaeoisaria</tp:taxon-name-part> <tp:taxon-name-part taxon-name-part-type="species" reg="bailongtanensis">bailongtanensis</tp:taxon-name-part></tp:taxon-name></italic> (<abbrev xmlns:xlink="http://www.w3.org/1999/xlink" xlink:title="Guizhou Medical University Culture Collection" xlink:type="simple">GMBCC</abbrev> 2513, ex-holotype). <bold>a–d</bold>. Colony on <abbrev xmlns:xlink="http://www.w3.org/1999/xlink" xlink:title="potato dextrose agar" xlink:type="simple">PDA</abbrev> from surface and reverse (<bold>a, c</bold>. colony from above; <bold>b, d</bold>. colony from below). <bold>e–g</bold>. Mycelia; <bold>h–m, p–r</bold>. Conidiogenous cells with conidia; <bold>n, s</bold>. Conidiogenous cells; <bold>o, t</bold>. Conidia; <bold>u–y</bold>. Chlamydospores. Scale bars: 20 µm (<bold>g, u–y</bold>); 10 µm (<bold>h–t</bold>).</p></caption><graphic xmlns:xlink="http://www.w3.org/1999/xlink" xlink:href="mycokeys-137-139-g002.jpg" id="oo_1721577.jpg" position="float" orientation="portrait" xlink:type="simple"><uri content-type="original_file" xlink:type="simple">https://binary.pensoft.net/fig/1721577</uri></graphic></fig></tp:treatment-sec><tp:treatment-sec sec-type="Holotype"><title>Holotype.</title><p><named-content xmlns:xlink="http://www.w3.org/1999/xlink" content-type="dwc:institutional_code" xlink:title="Cryptogamic Herbarium of Kunming Institute of Botany" xlink:href="https://scientific-collections.gbif.org/institution/a897b083-b832-4395-b663-209d7772a976" xlink:type="simple">HKAS</named-content> 154804.</p></tp:treatment-sec><tp:treatment-sec sec-type="Description"><title>Description.</title><p><bold><italic>Saprobic</italic></bold> on decaying wood of <italic><tp:taxon-name><tp:taxon-name-part taxon-name-part-type="genus" reg="Magnolia">Magnolia</tp:taxon-name-part> <tp:taxon-name-part taxon-name-part-type="species" reg="delavayi">delavayi</tp:taxon-name-part></tp:taxon-name></italic>. <bold>Sexual morph</bold>: Undetermined. <bold>Asexual morph</bold>: Evanescent on the natural substrate. <bold><italic>Culture characteristics</italic></bold>: Conidia germinated on <abbrev xmlns:xlink="http://www.w3.org/1999/xlink" xlink:title="potato dextrose agar" xlink:type="simple">PDA</abbrev> within 24 h. Colonies on <abbrev xmlns:xlink="http://www.w3.org/1999/xlink" xlink:title="potato dextrose agar" xlink:type="simple">PDA</abbrev> reaching 30 mm diam. after two weeks at room temperature, raised, umbonate at the centre, with irregular margins; surface velvety, rough to smooth, greyish-brown at the centre, light whitish-grey to brown at the margin; reverse pale brown to dark brown at the centre, whitish-grey to brown at the margin, with distinct concentric pigmentation rings, margin smooth. <bold><italic>Synnemata</italic></bold> and <bold><italic>conidiophores</italic></bold> are absent. <bold><italic>Conidiogenous cells</italic></bold> (2.1–)3.4–5.9(–7.8) × (1–)1.4–2.3(–3) μm (x̄ = 4.7 × 1.9 μm, n = 35), integrated, lateral or intercalary, polyblastic, reduced, doliiform to ampulliform, smooth-walled, hyaline to pale brown, with conidia arising from one to several cylindrical or clavate denticles. <bold><italic>Conidia</italic></bold> of two types, type 1: (2.9–)3.6–5.2(–7.2) × (2.3–)2.9–4.4(–5.9) μm (x̄ = 4.4 × 3.6 μm, n = 50), acrogenous or acropleurogenous, globose to subglobose, ellipsoidal, ovoid, aseptate, hyaline, smooth-walled, guttulate; type 2: (3.9–)4.2–5.2(–5.9) × (1.6–)1.7–2.2(–2.7) μm (x̄ = 4.7 × 2 μm, n = 50), solitary, dry, acrogenous or acropleurogenous, allantoid to reniform, obtuse at both ends, aseptate, hyaline, smooth-walled, guttulate. <bold><italic>Chlamydospores</italic></bold> (4.9–)5.8–8.2(–9.7) × (3.9–)4.6–6.8(–9.2) μm (x̄ = 7 × 5.7 μm, n = 35), produced from hyphae, intercalary or terminal, solitary or in small clusters, globose to subglobose, thick-walled, smooth, aseptate, pale brown to brown.</p></tp:treatment-sec><tp:treatment-sec sec-type="Material examined"><title>Material examined.</title><p>China • Yunnan Province, Kunming City, Bailongtan Park, on dead wood of <italic><tp:taxon-name><tp:taxon-name-part taxon-name-part-type="genus" reg="Magnolia">Magnolia</tp:taxon-name-part> <tp:taxon-name-part taxon-name-part-type="species" reg="delavayi">delavayi</tp:taxon-name-part></tp:taxon-name></italic> Franch., 20 June 2025, Q.J. Shang, BLT14A (<named-content xmlns:xlink="http://www.w3.org/1999/xlink" content-type="dwc:institutional_code" xlink:title="Cryptogamic Herbarium of Kunming Institute of Botany" xlink:href="https://scientific-collections.gbif.org/institution/a897b083-b832-4395-b663-209d7772a976" xlink:type="simple">HKAS</named-content> 154804, <bold><italic>holotype</italic></bold>, dried culture; ex-holotype <abbrev xmlns:xlink="http://www.w3.org/1999/xlink" xlink:title="Guizhou Medical University Culture Collection" xlink:type="simple">GMBCC</abbrev> 2513) • <italic>Ibid</italic>., BLT14B (<abbrev xmlns:xlink="http://www.w3.org/1999/xlink" xlink:title="Herbarium of Guizhou Medical University" xlink:type="simple">GMB-W</abbrev> 1260, <bold><italic>isotype</italic></bold>, dried culture; ex-isotype <abbrev xmlns:xlink="http://www.w3.org/1999/xlink" xlink:title="Guizhou Medical University Culture Collection" xlink:type="simple">GMBCC</abbrev> 2514) • <italic>Ibid</italic>., BLT14A/B (<named-content xmlns:xlink="http://www.w3.org/1999/xlink" content-type="dwc:institutional_code" xlink:title="Cryptogamic Herbarium of Kunming Institute of Botany" xlink:href="https://scientific-collections.gbif.org/institution/a897b083-b832-4395-b663-209d7772a976" xlink:type="simple">HKAS</named-content> 154805, <bold><italic>isotype</italic></bold>, dried culture).</p></tp:treatment-sec><tp:treatment-sec sec-type="Additional GenBank numbers"><title>Additional GenBank numbers.</title><p><italic>tef1α =</italic><ext-link xmlns:xlink="http://www.w3.org/1999/xlink" xlink:href="PZ583672" ext-link-type="gen" xlink:type="simple">PZ583672</ext-link> (<abbrev xmlns:xlink="http://www.w3.org/1999/xlink" xlink:title="Guizhou Medical University Culture Collection" xlink:type="simple">GMBCC</abbrev> 2513), <ext-link xmlns:xlink="http://www.w3.org/1999/xlink" xlink:href="PZ583673" ext-link-type="gen" xlink:type="simple">PZ583673</ext-link> (<abbrev xmlns:xlink="http://www.w3.org/1999/xlink" xlink:title="Guizhou Medical University Culture Collection" xlink:type="simple">GMBCC</abbrev> 2514)</p></tp:treatment-sec><tp:treatment-sec sec-type="Notes"><title>Notes.</title><p>The phylogenetic analysis (Fig. <xref ref-type="fig" rid="F1">1</xref>) revealed that our new strains, <italic><tp:taxon-name><tp:taxon-name-part taxon-name-part-type="genus" reg="Phaeoisaria">Phaeoisaria</tp:taxon-name-part> <tp:taxon-name-part taxon-name-part-type="species" reg="bailongtanensis">bailongtanensis</tp:taxon-name-part></tp:taxon-name></italic> (<abbrev xmlns:xlink="http://www.w3.org/1999/xlink" xlink:title="Guizhou Medical University Culture Collection" xlink:type="simple">GMBCC</abbrev> 2513 and <abbrev xmlns:xlink="http://www.w3.org/1999/xlink" xlink:title="Guizhou Medical University Culture Collection" xlink:type="simple">GMBCC</abbrev> 2514), form a distinct, well-supported lineage within <italic><tp:taxon-name><tp:taxon-name-part taxon-name-part-type="genus" reg="Phaeoisaria">Phaeoisaria</tp:taxon-name-part></tp:taxon-name></italic> s.str., sister to <italic><tp:taxon-name><tp:taxon-name-part taxon-name-part-type="genus" reg="Phaeoisaria">P.</tp:taxon-name-part> <tp:taxon-name-part taxon-name-part-type="species" reg="loranthacearum">loranthacearum</tp:taxon-name-part></tp:taxon-name></italic> (KUNCC 24-18588) with strong statistical support (100% <abbrev xmlns:xlink="http://www.w3.org/1999/xlink" xlink:title="maximum likelihood" xlink:type="simple">ML</abbrev> BS/1.0 PP). They are closely related to <italic><tp:taxon-name><tp:taxon-name-part taxon-name-part-type="genus" reg="Phaeoisaria">P.</tp:taxon-name-part> <tp:taxon-name-part taxon-name-part-type="species" reg="diversa">diversa</tp:taxon-name-part></tp:taxon-name></italic> (ZG001 and ZG0023), <italic><tp:taxon-name><tp:taxon-name-part taxon-name-part-type="genus" reg="Phaeoisaria">P.</tp:taxon-name-part> <tp:taxon-name-part taxon-name-part-type="species" reg="fasciculata">fasciculata</tp:taxon-name-part></tp:taxon-name></italic> (CBS 127885 and <named-content xmlns:xlink="http://www.w3.org/1999/xlink" content-type="dwc:collectionCode" xlink:title="Canadian National Mycological Herbarium" xlink:href="https://scientific-collections.gbif.org/collection/5acc850f-1e34-4a6d-9445-a3382ad40114" xlink:type="simple">DAOM</named-content> 230055) and <italic><tp:taxon-name><tp:taxon-name-part taxon-name-part-type="genus" reg="Phaeoisaria">P.</tp:taxon-name-part> <tp:taxon-name-part taxon-name-part-type="species" reg="loranthacearum">loranthacearum</tp:taxon-name-part></tp:taxon-name></italic> (BYCDW24, BYCDW25 and CBS 140009) in a strongly supported clade (100% <abbrev xmlns:xlink="http://www.w3.org/1999/xlink" xlink:title="maximum likelihood" xlink:type="simple">ML</abbrev> BS/1.0 PP). Sequence divergences of the <abbrev xmlns:xlink="http://www.w3.org/1999/xlink" xlink:title="internal transcribed spacer" xlink:type="simple">ITS</abbrev>, <abbrev xmlns:xlink="http://www.w3.org/1999/xlink" xlink:title="large subunit rDNA" xlink:type="simple">LSU</abbrev> and <italic><abbrev xmlns:xlink="http://www.w3.org/1999/xlink" xlink:title="RNA polymerase II second largest subunit" xlink:type="simple">rpb2</abbrev></italic> regions between <italic><tp:taxon-name><tp:taxon-name-part taxon-name-part-type="genus" reg="Phaeoisaria">P.</tp:taxon-name-part> <tp:taxon-name-part taxon-name-part-type="species" reg="bailongtanensis">bailongtanensis</tp:taxon-name-part></tp:taxon-name></italic> and allied taxa are as follows: vs. <italic><tp:taxon-name><tp:taxon-name-part taxon-name-part-type="genus" reg="Phaeoisaria">P.</tp:taxon-name-part> <tp:taxon-name-part taxon-name-part-type="species" reg="loranthacearum">loranthacearum</tp:taxon-name-part></tp:taxon-name></italic> CBS 140009 (holotype), 1.14%/1.23% (<abbrev xmlns:xlink="http://www.w3.org/1999/xlink" xlink:title="internal transcribed spacer" xlink:type="simple">ITS</abbrev>/<abbrev xmlns:xlink="http://www.w3.org/1999/xlink" xlink:title="large subunit rDNA" xlink:type="simple">LSU</abbrev>); vs. <italic><tp:taxon-name><tp:taxon-name-part taxon-name-part-type="genus" reg="Phaeoisaria">P.</tp:taxon-name-part> <tp:taxon-name-part taxon-name-part-type="species" reg="loranthacearum">loranthacearum</tp:taxon-name-part></tp:taxon-name></italic> KUNCC 24-18588, 1.30%/0.12% (<abbrev xmlns:xlink="http://www.w3.org/1999/xlink" xlink:title="internal transcribed spacer" xlink:type="simple">ITS</abbrev>/<abbrev xmlns:xlink="http://www.w3.org/1999/xlink" xlink:title="large subunit rDNA" xlink:type="simple">LSU</abbrev>); vs. <italic><tp:taxon-name><tp:taxon-name-part taxon-name-part-type="genus" reg="Phaeoisaria">P.</tp:taxon-name-part> <tp:taxon-name-part taxon-name-part-type="species" reg="diversa">diversa</tp:taxon-name-part></tp:taxon-name></italic> ZG001 (holotype), 2.33% (<abbrev xmlns:xlink="http://www.w3.org/1999/xlink" xlink:title="internal transcribed spacer" xlink:type="simple">ITS</abbrev>); and vs. <italic><tp:taxon-name><tp:taxon-name-part taxon-name-part-type="genus" reg="Phaeoisaria">P.</tp:taxon-name-part> <tp:taxon-name-part taxon-name-part-type="species" reg="fasciculata">fasciculata</tp:taxon-name-part></tp:taxon-name></italic> CBS 127885 (holotype), 2.20%/1.20%/6.24% (<abbrev xmlns:xlink="http://www.w3.org/1999/xlink" xlink:title="internal transcribed spacer" xlink:type="simple">ITS</abbrev>/<abbrev xmlns:xlink="http://www.w3.org/1999/xlink" xlink:title="large subunit rDNA" xlink:type="simple">LSU</abbrev>/<italic><abbrev xmlns:xlink="http://www.w3.org/1999/xlink" xlink:title="RNA polymerase II second largest subunit" xlink:type="simple">rpb2</abbrev></italic>) (<xref ref-type="bibr" rid="B4">Crous et al. 2015</xref>; <xref ref-type="bibr" rid="B42">Réblová et al. 2016</xref>; <xref ref-type="bibr" rid="B35">Luo et al. 2025</xref>; <xref ref-type="bibr" rid="B55">Wang et al. 2025</xref>). Although sequence comparisons revealed low divergence between <italic><tp:taxon-name><tp:taxon-name-part taxon-name-part-type="genus" reg="Phaeoisaria">P.</tp:taxon-name-part> <tp:taxon-name-part taxon-name-part-type="species" reg="bailongtanensis">bailongtanensis</tp:taxon-name-part></tp:taxon-name></italic> and <italic><tp:taxon-name><tp:taxon-name-part taxon-name-part-type="genus" reg="Phaeoisaria">P.</tp:taxon-name-part> <tp:taxon-name-part taxon-name-part-type="species" reg="loranthacearum">loranthacearum</tp:taxon-name-part></tp:taxon-name></italic>, and the <italic><abbrev xmlns:xlink="http://www.w3.org/1999/xlink" xlink:title="RNA polymerase II second largest subunit" xlink:type="simple">rpb2</abbrev></italic> sequence of the latter is unavailable for further comparison, the PHI test (Φw = 0.3815, P &gt; 0.05, Fig. <xref ref-type="fig" rid="F3">3</xref>) indicated no significant recombination, supporting the reproductive isolation of the new lineage. Morphologically, <italic><tp:taxon-name><tp:taxon-name-part taxon-name-part-type="genus" reg="Phaeoisaria">P.</tp:taxon-name-part> <tp:taxon-name-part taxon-name-part-type="species" reg="bailongtanensis">bailongtanensis</tp:taxon-name-part></tp:taxon-name></italic> is readily distinguished from its close relatives (<italic><tp:taxon-name><tp:taxon-name-part taxon-name-part-type="genus" reg="Phaeoisaria">P.</tp:taxon-name-part> <tp:taxon-name-part taxon-name-part-type="species" reg="diversa">diversa</tp:taxon-name-part></tp:taxon-name></italic>, <italic><tp:taxon-name><tp:taxon-name-part taxon-name-part-type="genus" reg="Phaeoisaria">P.</tp:taxon-name-part> <tp:taxon-name-part taxon-name-part-type="species" reg="fasciculata">fasciculata</tp:taxon-name-part></tp:taxon-name></italic> and <italic><tp:taxon-name><tp:taxon-name-part taxon-name-part-type="genus" reg="Phaeoisaria">P.</tp:taxon-name-part> <tp:taxon-name-part taxon-name-part-type="species" reg="loranthacearum">loranthacearum</tp:taxon-name-part></tp:taxon-name></italic>) by its unique dimorphic conidia (<xref ref-type="bibr" rid="B4">Crous et al. 2015</xref>; <xref ref-type="bibr" rid="B42">Réblová et al. 2016</xref>; <xref ref-type="bibr" rid="B35">Luo et al. 2025</xref>; <xref ref-type="bibr" rid="B55">Wang et al. 2025</xref>). Despite the ephemeral structures on the natural substrate being unobserved, stable cultural and micromorphological characters, together with phylogenetic divergence, firmly demonstrate that <italic><tp:taxon-name><tp:taxon-name-part taxon-name-part-type="genus" reg="Phaeoisaria">P.</tp:taxon-name-part> <tp:taxon-name-part taxon-name-part-type="species" reg="bailongtanensis">bailongtanensis</tp:taxon-name-part></tp:taxon-name></italic> represents a distinct new species in <italic><tp:taxon-name><tp:taxon-name-part taxon-name-part-type="genus" reg="Phaeoisaria">Phaeoisaria</tp:taxon-name-part></tp:taxon-name></italic>.</p><fig id="F3" position="float" orientation="portrait"><object-id xmlns:xlink="http://www.w3.org/1999/xlink" content-type="doi" xlink:type="simple">10.3897/mycokeys.137.199957.figure3</object-id><object-id xmlns:xlink="http://www.w3.org/1999/xlink" content-type="arpha" xlink:type="simple">A0B44411-F00E-5635-A08E-2618A7A89EF7</object-id><label>Figure 3.</label><caption><p>Results of the PHI test for the clade comprising <italic><tp:taxon-name><tp:taxon-name-part taxon-name-part-type="genus" reg="Phaeoisaria">Phaeoisaria</tp:taxon-name-part> <tp:taxon-name-part taxon-name-part-type="species" reg="bailongtanensis">bailongtanensis</tp:taxon-name-part></tp:taxon-name></italic> and closely related taxa, based on LogDet transformation and split decomposition. PHI test results Φw = 0.3815. The new isolates are blue and ex-holotype strains are in bold.</p></caption><graphic xmlns:xlink="http://www.w3.org/1999/xlink" xlink:href="mycokeys-137-139-g003.jpg" id="oo_1721578.jpg" position="float" orientation="portrait" xlink:type="simple"><uri content-type="original_file" xlink:type="simple">https://binary.pensoft.net/fig/1721578</uri></graphic></fig></tp:treatment-sec><tp:treatment-sec><!--Section generated to contain objects referenced in tp:taxon-treatment.--><fig id="F1" position="float" orientation="portrait"><object-id xmlns:xlink="http://www.w3.org/1999/xlink" content-type="doi" xlink:type="simple">10.3897/mycokeys.137.199957.figure1</object-id><object-id xmlns:xlink="http://www.w3.org/1999/xlink" content-type="arpha" xlink:type="simple">6CB14F57-959A-5FEA-AD26-50E195600E79</object-id><label>Figure 1.</label><caption><p>Phylogram generated from <abbrev xmlns:xlink="http://www.w3.org/1999/xlink" xlink:title="maximum likelihood" xlink:type="simple">ML</abbrev> analyses for <italic><tp:taxon-name><tp:taxon-name-part taxon-name-part-type="genus" reg="Phaeoisaria">Phaeoisaria</tp:taxon-name-part></tp:taxon-name></italic> using <abbrev xmlns:xlink="http://www.w3.org/1999/xlink" xlink:title="internal transcribed spacer" xlink:type="simple">ITS</abbrev>, <abbrev xmlns:xlink="http://www.w3.org/1999/xlink" xlink:title="large subunit rDNA" xlink:type="simple">LSU</abbrev>, <abbrev xmlns:xlink="http://www.w3.org/1999/xlink" xlink:title="small subunit rDNA" xlink:type="simple">SSU</abbrev> and <italic><abbrev xmlns:xlink="http://www.w3.org/1999/xlink" xlink:title="RNA polymerase II second largest subunit" xlink:type="simple">rpb2</abbrev></italic> sequence data. Bootstrap support values for <abbrev xmlns:xlink="http://www.w3.org/1999/xlink" xlink:title="maximum likelihood" xlink:type="simple">ML</abbrev> equal to or greater than 75% and <abbrev xmlns:xlink="http://www.w3.org/1999/xlink" xlink:title="Bayesian inference" xlink:type="simple">BI</abbrev> values greater than 0.95 are shown above the nodes. New isolates are blue, and ex-holotype strains are in bold. The tree is rooted with <italic><tp:taxon-name><tp:taxon-name-part taxon-name-part-type="genus" reg="Pleurotheciella">Pleurotheciella</tp:taxon-name-part> <tp:taxon-name-part taxon-name-part-type="species" reg="rivularia">rivularia</tp:taxon-name-part></tp:taxon-name></italic> (CBS 125237 and CBS 125238).</p></caption><graphic xmlns:xlink="http://www.w3.org/1999/xlink" xlink:href="mycokeys-137-139-g001.jpg" id="oo_1721576.jpg" position="float" orientation="portrait" xlink:type="simple"><uri content-type="original_file" xlink:type="simple">https://binary.pensoft.net/fig/1721576</uri></graphic></fig></tp:treatment-sec><ref-list><ref id="B4"><mixed-citation xmlns:xlink="http://www.w3.org/1999/xlink" xlink:type="simple">Crous PW, Schumacher RK, Wingfield MJ, Lombard L, Giraldo A, Christensen M, Gardiennet A, Nakashima C, Pereira O, Smith AJ, Groenewald JZ (2015) Fungal Systematics and Evolution FUSE 1. Sydowia 67: 81–118.</mixed-citation></ref><ref id="B42"><mixed-citation xmlns:xlink="http://www.w3.org/1999/xlink" xlink:type="simple">Réblová M, Seifert KA, Fournier J, Stepanek V (2016) Newly recognised lineages of perithecial ascomycetes: the new orders <tp:taxon-name><tp:taxon-name-part taxon-name-part-type="order">Conioscyphales</tp:taxon-name-part></tp:taxon-name> and <tp:taxon-name><tp:taxon-name-part taxon-name-part-type="order">Pleurotheciales</tp:taxon-name-part></tp:taxon-name>. Persoonia 37: 57–81. <ext-link xlink:href="10.3767/003158516x689819" ext-link-type="doi" xlink:type="simple">https://doi.org/10.3767/003158516x689819</ext-link></mixed-citation></ref><ref id="B35"><mixed-citation xmlns:xlink="http://www.w3.org/1999/xlink" xlink:type="simple">Luo H, Zhang M, Ma L, Yan F, Ma Q, Zang R, Cui Y, Geng Y (2025) The discovery of a new taxon of <italic><tp:taxon-name><tp:taxon-name-part taxon-name-part-type="genus">Phaeoisaria</tp:taxon-name-part></tp:taxon-name></italic> from deadwood in China. Journal of Plant Science and Phytopathology 9: 035–037. <ext-link xlink:href="10.29328/journal.jpsp.1001152" ext-link-type="doi" xlink:type="simple">https://doi.org/10.29328/journal.jpsp.1001152</ext-link></mixed-citation></ref><ref id="B55"><mixed-citation xmlns:xlink="http://www.w3.org/1999/xlink" xlink:type="simple">Wang W-P, Shen H-W, Bao D-F, Jeewon R, Zhang Z-Q, Yang L-Q, Luo Z-L (2025) Biogeography and species diversity of freshwater <tp:taxon-name><tp:taxon-name-part taxon-name-part-type="subclass">Savoryellomycetidae</tp:taxon-name-part></tp:taxon-name> (<tp:taxon-name><tp:taxon-name-part taxon-name-part-type="class">Sordariomycetes</tp:taxon-name-part></tp:taxon-name>) fungi. Mycology 1–70. <ext-link xlink:href="10.1080/21501203.2025.2509809" ext-link-type="doi" xlink:type="simple">https://doi.org/10.1080/21501203.2025.2509809</ext-link></mixed-citation></ref></ref-list></tp:taxon-treatment>
