# Supplementary material for: Phaeoisaria bailongtanensis, P. magnoliicola and P. qujingensis spp. nov. (Pleurotheciaceae, Pleurotheciales) from Yunnan, China, with an augmented description of Phaeoisaria clematidis
Source: MycoKeys. 2026 Jul 21;137:139–73. doi: 10.3897/mycokeys.137.199957 (PMC13416943; doi:10.3897/mycokeys.137.199957)
Supplement: XML Treatment for Phaeoisaria clematidis [file mycokeys.137.199957-treatment2.xml]

<!DOCTYPE tp:taxon-treatment
  PUBLIC "-//TaxonX//DTD Taxonomic Treatment Publishing DTD v0 20100105//EN" "tax-treatment-NSO.dtd">
<tp:taxon-treatment xmlns:tp="http://www.plazi.org/taxpub"><tp:treatment-meta><kwd-group><label>Taxon classification</label><kwd>
                <named-content content-type="kingdom">Fungi</named-content>
              </kwd><kwd>
                <named-content content-type="order">Xylariales</named-content>
              </kwd><kwd>
                <named-content content-type="family">Diatrypaceae</named-content>
              </kwd></kwd-group><mixed-citation publication-type="journal"><person-group><name><surname>Shang</surname><given-names>Qiu-Ju</given-names></name><name><surname>Yang</surname><given-names>Jing</given-names></name><name><surname>Hyde</surname><given-names>Kevin D.</given-names></name><name><surname>Wijayawardene</surname><given-names>Nalin N.</given-names></name><name><surname>AL-Shwaiman</surname><given-names>Hind A.</given-names></name><name><surname>Elgorban</surname><given-names>Abdallah M.</given-names></name><name><surname>Filimban</surname><given-names>Faten Zubair</given-names></name><name><surname>Watsuntorn</surname><given-names>Wannapawn</given-names></name><name><surname>Dai</surname><given-names>Dong-Qin</given-names></name></person-group><article-title><italic><tp:taxon-name><tp:taxon-name-part taxon-name-part-type="genus" reg="Phaeoisaria">Phaeoisaria</tp:taxon-name-part> <tp:taxon-name-part taxon-name-part-type="species" reg="bailongtanensis">bailongtanensis</tp:taxon-name-part></tp:taxon-name></italic>, <italic><tp:taxon-name><tp:taxon-name-part taxon-name-part-type="genus" reg="Phaeoisaria">P.</tp:taxon-name-part> <tp:taxon-name-part taxon-name-part-type="species" reg="magnoliicola">magnoliicola</tp:taxon-name-part></tp:taxon-name></italic> and <italic><tp:taxon-name><tp:taxon-name-part taxon-name-part-type="genus" reg="Phaeoisaria">P.</tp:taxon-name-part> <tp:taxon-name-part taxon-name-part-type="species" reg="qujingensis">qujingensis</tp:taxon-name-part></tp:taxon-name></italic> spp. nov. (<tp:taxon-name><tp:taxon-name-part taxon-name-part-type="family" reg="Pleurotheciaceae">Pleurotheciaceae</tp:taxon-name-part></tp:taxon-name>, <tp:taxon-name><tp:taxon-name-part taxon-name-part-type="order" reg="Pleurotheciales">Pleurotheciales</tp:taxon-name-part></tp:taxon-name>) from Yunnan, China, with an augmented description of <italic><tp:taxon-name><tp:taxon-name-part taxon-name-part-type="genus" reg="Phaeoisaria">Phaeoisaria</tp:taxon-name-part> <tp:taxon-name-part taxon-name-part-type="species" reg="clematidis">clematidis</tp:taxon-name-part></tp:taxon-name></italic></article-title><source>MycoKeys</source><day>21</day><month>07</month><year>2026</year><volume>137</volume><fpage>139</fpage><lpage>173</lpage><pub-id pub-id-type="doi">10.3897/mycokeys.137.199957</pub-id></mixed-citation></tp:treatment-meta><tp:nomenclature><tp:taxon-name><object-id xmlns:xlink="http://www.w3.org/1999/xlink" content-type="arpha" xlink:type="simple">8B3A96EA-FC07-5C1A-B4FC-105668A32B33</object-id>
                    		<tp:taxon-name-part taxon-name-part-type="genus" reg="Phaeoisaria">Phaeoisaria</tp:taxon-name-part> <tp:taxon-name-part taxon-name-part-type="species" reg="clematidis">clematidis</tp:taxon-name-part>
                    	</tp:taxon-name><tp:taxon-authority>(Fuckel) S. Hughes, Canad. J. Bot. 36: 794 (1958)</tp:taxon-authority><xref ref-type="fig" rid="F4">Figs 4</xref><xref ref-type="fig" rid="F5">, 5</xref></tp:nomenclature><tp:treatment-sec sec-type="Basionym"><title>Basionym.</title><p><italic><tp:taxon-name><tp:taxon-name-part taxon-name-part-type="genus" reg="Stysanus">Stysanus</tp:taxon-name-part> <tp:taxon-name-part taxon-name-part-type="species" reg="clematidis">clematidis</tp:taxon-name-part></tp:taxon-name></italic> Fuckel, Jb. nassau. Ver. Naturk. 23–24: 365 (1870) [1869–70].</p><fig id="F4" position="float" orientation="portrait"><object-id xmlns:xlink="http://www.w3.org/1999/xlink" content-type="doi" xlink:type="simple">10.3897/mycokeys.137.199957.figure4</object-id><object-id xmlns:xlink="http://www.w3.org/1999/xlink" content-type="arpha" xlink:type="simple">47275A36-7419-5296-92CD-5D03FFEEDE35</object-id><label>Figure 4.</label><caption><p><italic><tp:taxon-name><tp:taxon-name-part taxon-name-part-type="genus" reg="Phaeoisaria">Phaeoisaria</tp:taxon-name-part> <tp:taxon-name-part taxon-name-part-type="species" reg="clematidis">clematidis</tp:taxon-name-part></tp:taxon-name></italic> (G00266295, Lectotype). <bold>a</bold>. Herbarium material; <bold>b</bold>. Host; <bold>c</bold>. Synnemata on the host; <bold>d, e</bold>. Synnemata; <bold>f</bold>. Conidiophores with conidiogenous cells; <bold>g, h</bold>. Conidiogenous cell with conidia; <bold>i</bold>. Conidia. Scale bars: 100 µm (<bold>c</bold>); 50 µm (<bold>d</bold>); 20 µm (<bold>e</bold>); 10 µm (<bold>f–i</bold>). (Note: <bold>f, h</bold> and <bold>i</bold> were stained with Cotton Blue).</p></caption><graphic xmlns:xlink="http://www.w3.org/1999/xlink" xlink:href="mycokeys-137-139-g004.jpg" id="oo_1721579.jpg" position="float" orientation="portrait" xlink:type="simple"><uri content-type="original_file" xlink:type="simple">https://binary.pensoft.net/fig/1721579</uri></graphic></fig><fig id="F5" position="float" orientation="portrait"><object-id xmlns:xlink="http://www.w3.org/1999/xlink" content-type="doi" xlink:type="simple">10.3897/mycokeys.137.199957.figure5</object-id><object-id xmlns:xlink="http://www.w3.org/1999/xlink" content-type="arpha" xlink:type="simple">1751D2E7-14A7-5C9C-9E8E-C62FE64FF5C0</object-id><label>Figure 5.</label><caption><p><italic><tp:taxon-name><tp:taxon-name-part taxon-name-part-type="genus" reg="Phaeoisaria">Phaeoisaria</tp:taxon-name-part> <tp:taxon-name-part taxon-name-part-type="species" reg="clematidis">clematidis</tp:taxon-name-part></tp:taxon-name></italic> (<named-content xmlns:xlink="http://www.w3.org/1999/xlink" content-type="dwc:institutional_code" xlink:title="Cryptogamic Herbarium of Kunming Institute of Botany" xlink:href="https://scientific-collections.gbif.org/institution/a897b083-b832-4395-b663-209d7772a976" xlink:type="simple">HKAS</named-content> 154802, <abbrev xmlns:xlink="http://www.w3.org/1999/xlink" xlink:title="Guizhou Medical University Culture Collection" xlink:type="simple">GMBCC</abbrev> 2517, reference specimen). <bold>a–m</bold>. Observed from substratum: <bold>a</bold>. Colonies on dead fungal colonies on decaying wood; <bold>b</bold>. Colonies on decaying wood; <bold>c–e</bold>. Synnemata on decaying wood; <bold>f–h</bold>. Synnemata; <bold>i</bold>. Conidiogenous cells; <bold>j, k</bold>. Conidiogenous cells with conidia; <bold>l, m</bold>. Conidia; <bold>n</bold>. Germinating conidium; <bold>o, p</bold>. Colony on <abbrev xmlns:xlink="http://www.w3.org/1999/xlink" xlink:title="potato dextrose agar" xlink:type="simple">PDA</abbrev> from surface and reverse (<bold>o</bold>. colony from above; <bold>p</bold>. colony from below); <bold>q–x</bold>. Sporulation observed on <abbrev xmlns:xlink="http://www.w3.org/1999/xlink" xlink:title="potato dextrose agar" xlink:type="simple">PDA</abbrev>: <bold>q</bold>. Mycelium with conidia; <bold>r–t</bold>. Chlamydospores; <bold>u</bold>. Conidiogenous cells; <bold>v</bold>. Synnemata; <bold>w</bold>. Conidiophores with conidia; <bold>x</bold>. Conidia. Scale bars: 50 µm (<bold>f, g</bold>); 20 µm (<bold>h, n, q, s–v</bold>); 10 µm (<bold>i–m, r, w, x</bold>).</p></caption><graphic xmlns:xlink="http://www.w3.org/1999/xlink" xlink:href="mycokeys-137-139-g005.jpg" id="oo_1721580.jpg" position="float" orientation="portrait" xlink:type="simple"><uri content-type="original_file" xlink:type="simple">https://binary.pensoft.net/fig/1721580</uri></graphic></fig></tp:treatment-sec><tp:treatment-sec sec-type="Material examined"><title>Material examined.</title><p><bold><italic>Lectotype designated here</italic></bold>: Germany • Hessen, Oestrich (formerly Nassau), Gottesthal, on rotten branches of <italic><tp:taxon-name><tp:taxon-name-part taxon-name-part-type="genus" reg="Clematis">Clematis</tp:taxon-name-part> <tp:taxon-name-part taxon-name-part-type="species" reg="vitalba">vitalba</tp:taxon-name-part></tp:taxon-name></italic>, <italic>Fungi rhenani</italic>, Herbier <xref ref-type="bibr" rid="B13">Fuckel 1894</xref>, collection no. 1922, L. Fuckel, (G00266295, syntype of <italic><tp:taxon-name><tp:taxon-name-part taxon-name-part-type="genus" reg="Stysanus">Stysanus</tp:taxon-name-part> <tp:taxon-name-part taxon-name-part-type="species" reg="clematidis">clematidis</tp:taxon-name-part></tp:taxon-name></italic>) (IF905536) • <italic>Ibid</italic>., <bold><italic>Isolectotype designated here</italic></bold>: (G00266296, syntype of <italic><tp:taxon-name><tp:taxon-name-part taxon-name-part-type="genus" reg="Stysanus">Stysanus</tp:taxon-name-part> <tp:taxon-name-part taxon-name-part-type="species" reg="clematidis">clematidis</tp:taxon-name-part></tp:taxon-name></italic>) (IF905537). <bold><italic>Reference specimen designated here</italic></bold>: China • Yunnan Province, Qujing City, Qujing Normal University, on unidentified dead wood, 6 June 2025, Q.J. Shang, QS69-2 (<named-content xmlns:xlink="http://www.w3.org/1999/xlink" content-type="dwc:institutional_code" xlink:title="Cryptogamic Herbarium of Kunming Institute of Botany" xlink:href="https://scientific-collections.gbif.org/institution/a897b083-b832-4395-b663-209d7772a976" xlink:type="simple">HKAS</named-content> 154802, <abbrev xmlns:xlink="http://www.w3.org/1999/xlink" xlink:title="Herbarium of Guizhou Medical University" xlink:type="simple">GMB-W</abbrev> 1262), living cultures <abbrev xmlns:xlink="http://www.w3.org/1999/xlink" xlink:title="Guizhou Medical University Culture Collection" xlink:type="simple">GMBCC</abbrev> 2517, <abbrev xmlns:xlink="http://www.w3.org/1999/xlink" xlink:title="Guizhou Medical University Culture Collection" xlink:type="simple">GMBCC</abbrev> 2518 • <italic>Ibid</italic>., QS69-2B (<named-content xmlns:xlink="http://www.w3.org/1999/xlink" content-type="dwc:institutional_code" xlink:title="Cryptogamic Herbarium of Kunming Institute of Botany" xlink:href="https://scientific-collections.gbif.org/institution/a897b083-b832-4395-b663-209d7772a976" xlink:type="simple">HKAS</named-content> 154803, dried culture).</p></tp:treatment-sec><tp:treatment-sec sec-type="Other specimens examined"><title>Other specimens examined.</title><p>China • Yunnan Province, Kunming City, Bailongtan Park, on dead wood of <italic><tp:taxon-name><tp:taxon-name-part taxon-name-part-type="genus" reg="Magnolia">Magnolia</tp:taxon-name-part> <tp:taxon-name-part taxon-name-part-type="species" reg="delavayi">delavayi</tp:taxon-name-part></tp:taxon-name></italic>, 20 June 2025, Q.J. Shang, BLT14C (<named-content xmlns:xlink="http://www.w3.org/1999/xlink" content-type="dwc:institutional_code" xlink:title="Cryptogamic Herbarium of Kunming Institute of Botany" xlink:href="https://scientific-collections.gbif.org/institution/a897b083-b832-4395-b663-209d7772a976" xlink:type="simple">HKAS</named-content> 154806, dried culture), living culture <abbrev xmlns:xlink="http://www.w3.org/1999/xlink" xlink:title="Guizhou Medical University Culture Collection" xlink:type="simple">GMBCC</abbrev> 2522.</p></tp:treatment-sec><tp:treatment-sec sec-type="Description"><title>Description.</title><p>Based on the lectotype and isolectotype specimens from Germany (G00266295, G00266296), Fig. <xref ref-type="fig" rid="F4">4</xref>: <bold><italic>Saprobic</italic></bold> on rotten branches of <italic><tp:taxon-name><tp:taxon-name-part taxon-name-part-type="genus" reg="Clematis">Clematis</tp:taxon-name-part> <tp:taxon-name-part taxon-name-part-type="species" reg="vitalba">vitalba</tp:taxon-name-part></tp:taxon-name></italic>. <bold>Asexual morph</bold>: <bold><italic>Colonies</italic></bold> effuse, scattered, dark brown to black, hairy, visible as solitary, dark brown to black conidiophores with white conidia on the upper part. <bold><italic>Mycelium</italic></bold> partly immersed, partly superficial, composed of septate, branched, smooth-walled, brown hyphae. <bold><italic>Synnemata</italic></bold> 156–355 × 12–21 µm (x̄ = 256 × 16.5 µm, n = 15), erect, rigid, dark brown to black, velvety, smooth, composed of compactly and parallelly appressed conidiophores, with flared conidiogenous cells in the upper half. <bold><italic>Conidiophores</italic></bold> macronematous, synnematous, erect, straight, septate, cylindrical, unbranched, smooth-walled, brown to dark brown to black, paler toward the apex. <bold><italic>Conidiogenous cells</italic></bold> 7.8–13.5 × 1.7–2.7 µm (x̄ = 10.7 × 2.2 µm, n = 20), integrated, terminal, polyblastic, sympodial, cylindrical, smooth-walled, pale brown to hyaline, straight or slightly flexuous at the base, splaying out with one to several denticulate conidiogenous loci. <bold><italic>Conidia</italic></bold> (5.7–)6.7–8.3(–9) × (1–)1.9–2.6(–3.1) µm (x̄ = 7.5 × 2.3 µm, n = 50), solitary, dry, acrogenous, straight, narrowly ellipsoidal or fusiform, obtuse at the ends, aseptate, hyaline, smooth-walled, guttulate.</p><p>Based on the fresh specimen from China (<named-content xmlns:xlink="http://www.w3.org/1999/xlink" content-type="dwc:institutional_code" xlink:title="Cryptogamic Herbarium of Kunming Institute of Botany" xlink:href="https://scientific-collections.gbif.org/institution/a897b083-b832-4395-b663-209d7772a976" xlink:type="simple">HKAS</named-content> 154802), Fig. <xref ref-type="fig" rid="F5">5</xref>: <bold><italic>Saprobic</italic></bold> on decaying wood; occasionally found on dead fungal colonies associated with woody substrates. <bold>Sexual morph</bold>: Undetermined. <bold>Asexual morph</bold>: <bold><italic>Colonies</italic></bold> effuse, aggregated or scattered, dark brown to black, hairy, with brown to dark brown conidiophores bearing white conidia. <bold><italic>Mycelium</italic></bold> immersed, composed of septate, branched, brown hyphae. <bold><italic>Synnemata</italic></bold> 167–244 × 14–21 µm (x̄ = 206 × 17.3 µm, n = 10), gathered, erect, rigid, cylindrical, brown to dark brown, flared and paler at the apex, composed of compactly and parallelly appressed conidiophores. <bold><italic>Conidiophores</italic></bold> macronematous, synnematous, erect, straight or slightly flexuous, septate, cylindrical, unbranched to branched, smooth-walled, brown to dark brown, paler at the apex. <bold><italic>Conidiogenous cells</italic></bold> (9.7–)11–16.4(–19.3) × (2–)2.5–3.4(–3.9) μm (x̄ = 13.8 × 2.9 μm, n = 25), integrated, terminal and intercalary, polyblastic, sympodial, cylindrical or tapering towards the tip, smooth-walled, pale brown to hyaline, curved to recurved, longer at the apex of synnema, splaying out with several denticulate conidiogenous loci. <bold><italic>Conidia</italic></bold> (5.6–)5.9–6.8(–7.3) × (2.1–)2.3–2.7(–2.9) μm (x̄ = 6.3 × 2.5 μm, n = 30), solitary, dry, acrogenous, straight, fusiform or slightly elongated obovoid, aseptate, hyaline, smooth-walled, guttulate.</p></tp:treatment-sec><tp:treatment-sec sec-type="Culture characteristics"><title>Culture characteristics.</title><p>Conidia germinated on <abbrev xmlns:xlink="http://www.w3.org/1999/xlink" xlink:title="potato dextrose agar" xlink:type="simple">PDA</abbrev> within 24 h, with germ tubes produced from both ends. Colonies on <abbrev xmlns:xlink="http://www.w3.org/1999/xlink" xlink:title="potato dextrose agar" xlink:type="simple">PDA</abbrev> reaching 15 mm diam. after 20 days at room temperature, raised, slightly protruded at the centre, with irregular margins, rough surface, velvety, mycelia dry and dense, pale yellow to dark brown, reverse grey to brownish yellow, smooth from below. <bold><italic>Synnemata</italic></bold> 66–97 × 2.4–5.7 µm (x̄ = 81.6 × 4 µm, n = 5), erect, slightly flexuous, hyaline to pale brown, subcylindrical, composed of compactly or loosely appressed conidiophores. <bold><italic>Conidiophores</italic></bold> reduced or arising from aerial hyphae, macronematous, mononematous or synnematous, straight or slightly flexuous, cylindrical, branched, smooth-walled, hyaline to brown, paler towards the apex. <bold><italic>Conidiogenous cells</italic></bold> 8.8–19 × 2.3–3 µm (x̄ = 14 × 2.6 µm, n = 25), integrated, terminal, polyblastic, sympodial, cylindrical, smooth-walled, hyaline, curved, with several denticulate conidiogenous loci at the expanded apex. <bold><italic>Conidia</italic></bold> 6.1–7.5 × 2.5–3.3 µm (x̄ = 6.8 × 2.9 µm, n = 35), solitary, dry, acrogenous, straight, obovoidal, broadly rounded at the apex and minutely truncate at the base, aseptate, hyaline, smooth-walled, guttulate, secession schizolytic. <bold><italic>Chlamydospores</italic></bold> 6.9–11 × 4.9–8 µm (x̄ = 9 × 6.4 µm, n = 30), produced from hyphae, catenate, intercalary, lateral to terminal, globose, obovoidal to subglobose, aseptate, hyaline to pale brown, thin, smooth-walled.</p></tp:treatment-sec><tp:treatment-sec sec-type="Additional GenBank numbers"><title>Additional GenBank numbers.</title><p><italic>tef1α =</italic><ext-link xmlns:xlink="http://www.w3.org/1999/xlink" xlink:href="PZ583676" ext-link-type="gen" xlink:type="simple">PZ583676</ext-link> (<abbrev xmlns:xlink="http://www.w3.org/1999/xlink" xlink:title="Guizhou Medical University Culture Collection" xlink:type="simple">GMBCC</abbrev> 2517), <ext-link xmlns:xlink="http://www.w3.org/1999/xlink" xlink:href="PZ583677" ext-link-type="gen" xlink:type="simple">PZ583677</ext-link> (<abbrev xmlns:xlink="http://www.w3.org/1999/xlink" xlink:title="Guizhou Medical University Culture Collection" xlink:type="simple">GMBCC</abbrev> 2518)</p></tp:treatment-sec><tp:treatment-sec sec-type="Notes"><title>Notes.</title><p><italic><tp:taxon-name><tp:taxon-name-part taxon-name-part-type="genus" reg="Phaeoisaria">Phaeoisaria</tp:taxon-name-part> <tp:taxon-name-part taxon-name-part-type="species" reg="clematidis">clematidis</tp:taxon-name-part></tp:taxon-name></italic> (basionym <italic><tp:taxon-name><tp:taxon-name-part taxon-name-part-type="genus" reg="Stysanus">Stysanus</tp:taxon-name-part> <tp:taxon-name-part taxon-name-part-type="species" reg="clematidis">clematidis</tp:taxon-name-part></tp:taxon-name></italic>) was described by <xref ref-type="bibr" rid="B12">Fuckel (1870)</xref> from decaying branches of <italic><tp:taxon-name><tp:taxon-name-part taxon-name-part-type="genus" reg="Clematis">Clematis</tp:taxon-name-part> <tp:taxon-name-part taxon-name-part-type="species" reg="vitalba">vitalba</tp:taxon-name-part></tp:taxon-name></italic> L. collected at Gottesthal (Oestrich, Germany), as documented in the exsiccata series Fungi rhenani no. 1922. In the original protologue, Fuckel adopted informal taxonomic terms, referring to synnemata as “stipe” and conidiogenous cells as “spore-bearing caps”, and documented that synnemata were dark and striated, conidiogenous cells were borne on the upper half of synnemata, and conidia were elliptical, hyaline, 8 × 2 μm.</p><p>In this study, we re-examined two dried syntype specimens and a fresh collection from terrestrial decaying wood in Yunnan, China. Morphological observations of the syntypes are consistent with the original description: synnemata erect, rigid, dark brown to black, gregarious, slender, composed of compactly parallel hyphae, conidiogenous cells concentrated on the upper half, conidia fusiform, hyaline, (5.7–)6.7–8.3(–9) × (1–)1.9–2.6(–3.1) μm (x̄ = 7.5 × 2.3 μm, n = 50), encompassing the original 8 × 2 μm record. We supplement details not elaborated in the protologue, such as the polyblastic, sympodial conidiogenous cells with denticulate loci and guttulate conidia. The fresh collection is conspecific with the syntypes, exhibiting all essential diagnostic features of <italic><tp:taxon-name><tp:taxon-name-part taxon-name-part-type="genus" reg="Phaeoisaria">P.</tp:taxon-name-part> <tp:taxon-name-part taxon-name-part-type="species" reg="clematidis">clematidis</tp:taxon-name-part></tp:taxon-name></italic> (e.g., synnematous conidiomata, polyblastic conidiogenous cells, hyaline aseptate conidia), with only slight morphological variations observed. Specifically, the fresh specimen has slightly smaller and paler synnemata (167–244 × 14–21 μm, x̄ = 206 × 17.3 μm, brown to dark brown) compared with the syntypes (156–355 × 15–26 μm, dark brown to black); its conidiogenous cells are larger [(9.7–)11–16.4(–19.3) × (2–)2.5–3.4(–3.9) μm, x̄ = 13.8 × 2.9 μm]; its conidia are shorter and broader [(5.6–)5.9–6.8(–7.3) × (2.1–)2.3–2.7(–2.9) μm, x̄ = 6.3 × 2.5 μm], while the syntypes possess slender conidia.</p><p>The morphological characteristics of the re-examined lectotype (G00266295) and isolectotype (G00266296), designated herein, which correspond to the original protologue (<xref ref-type="bibr" rid="B12">Fuckel 1870</xref>, Fungi rhenani no. 1922) and two packets cited as “accession no. 2611” in <xref ref-type="bibr" rid="B7">de Hoog and Papendorf (1976)</xref>, together with those of the fresh reference specimen, are consistent with the original document (<xref ref-type="bibr" rid="B12">Fuckel 1870</xref>) and subsequent taxonomic records (<xref ref-type="bibr" rid="B48">Sutton 1973</xref>; <xref ref-type="bibr" rid="B8">Deighton 1974</xref>; <xref ref-type="bibr" rid="B7">de Hoog and Papendorf 1976</xref>; <xref ref-type="bibr" rid="B11">Ellis 1976</xref>; <xref ref-type="bibr" rid="B42">Réblová et al. 2016</xref>). This confirms the stability of key diagnostic features of <italic><tp:taxon-name><tp:taxon-name-part taxon-name-part-type="genus" reg="Phaeoisaria">P.</tp:taxon-name-part> <tp:taxon-name-part taxon-name-part-type="species" reg="clematidis">clematidis</tp:taxon-name-part></tp:taxon-name></italic> and provides more accurate quantitative morphological data to complement and refine the gaps in the original and early revised descriptions.</p></tp:treatment-sec><ref-list><ref id="B13"><mixed-citation xmlns:xlink="http://www.w3.org/1999/xlink" xlink:type="simple">Fuckel L (1894) Fungi rhenani, Herbier Fuckel 1894 (No. 1922, Barcode G00266295, G00266296) [Syntype of <italic><tp:taxon-name><tp:taxon-name-part taxon-name-part-type="genus">Stysanus</tp:taxon-name-part> <tp:taxon-name-part taxon-name-part-type="species">clematidis</tp:taxon-name-part></tp:taxon-name></italic>]. Conservatoire et Jardin botaniques de la Ville de Genève, Geneva, Switzerland.</mixed-citation></ref><ref id="B12"><mixed-citation xmlns:xlink="http://www.w3.org/1999/xlink" xlink:type="simple">Fuckel L (1870) Symbolae mycologicae. Beiträge zur Kenntniss der Rheinischen Pilze Jahrbücher des Nassauischen Vereins für Naturkunde 23–24: 1–459. <ext-link xlink:href="10.5962/bhl.title.47117" ext-link-type="doi" xlink:type="simple">https://doi.org/10.5962/bhl.title.47117</ext-link></mixed-citation></ref><ref id="B7"><mixed-citation xmlns:xlink="http://www.w3.org/1999/xlink" xlink:type="simple">de Hoog GS, Papendorf MC (1976) The genus <italic><tp:taxon-name><tp:taxon-name-part taxon-name-part-type="genus">Phaeoisaria</tp:taxon-name-part></tp:taxon-name></italic>. Persoonia: Molecular Phylogeny and Evolution of Fungi 8: 407–414.</mixed-citation></ref><ref id="B48"><mixed-citation xmlns:xlink="http://www.w3.org/1999/xlink" xlink:type="simple">Sutton BC (1973) <tp:taxon-name><tp:taxon-name-part taxon-name-part-type="class">Hyphomycetes</tp:taxon-name-part></tp:taxon-name> from Manitoba and Saskatchewan, Canada. Mycological Papers 132: 1–143.</mixed-citation></ref><ref id="B8"><mixed-citation xmlns:xlink="http://www.w3.org/1999/xlink" xlink:type="simple">Deighton FC (1974) Four synnematous hyphomycetes. Transactions of British Mycological Society 62: 243–252. <ext-link xlink:href="10.1016/s0007-1536(74)80033-1" ext-link-type="doi" xlink:type="simple">https://doi.org/10.1016/s0007-1536(74)80033-1</ext-link></mixed-citation></ref><ref id="B11"><mixed-citation xmlns:xlink="http://www.w3.org/1999/xlink" xlink:type="simple">Ellis MB (1976) More Dematiaceous <tp:taxon-name><tp:taxon-name-part taxon-name-part-type="class">Hyphomycetes</tp:taxon-name-part></tp:taxon-name>. Commonwealth Mycological Institute, Kew, Surrey, England 507.</mixed-citation></ref><ref id="B42"><mixed-citation xmlns:xlink="http://www.w3.org/1999/xlink" xlink:type="simple">Réblová M, Seifert KA, Fournier J, Stepanek V (2016) Newly recognised lineages of perithecial ascomycetes: the new orders <tp:taxon-name><tp:taxon-name-part taxon-name-part-type="order">Conioscyphales</tp:taxon-name-part></tp:taxon-name> and <tp:taxon-name><tp:taxon-name-part taxon-name-part-type="order">Pleurotheciales</tp:taxon-name-part></tp:taxon-name>. Persoonia 37: 57–81. <ext-link xlink:href="10.3767/003158516x689819" ext-link-type="doi" xlink:type="simple">https://doi.org/10.3767/003158516x689819</ext-link></mixed-citation></ref></ref-list></tp:taxon-treatment>
