# Supplementary material for: Phaeoisaria bailongtanensis, P. magnoliicola and P. qujingensis spp. nov. (Pleurotheciaceae, Pleurotheciales) from Yunnan, China, with an augmented description of Phaeoisaria clematidis
Source: MycoKeys. 2026 Jul 21;137:139–73. doi: 10.3897/mycokeys.137.199957 (PMC13416943; doi:10.3897/mycokeys.137.199957)
Supplement: XML Treatment for Phaeoisaria magnoliicola [file mycokeys.137.199957-treatment3.xml]

<!DOCTYPE tp:taxon-treatment
  PUBLIC "-//TaxonX//DTD Taxonomic Treatment Publishing DTD v0 20100105//EN" "tax-treatment-NSO.dtd">
<tp:taxon-treatment xmlns:tp="http://www.plazi.org/taxpub"><tp:treatment-meta><kwd-group><label>Taxon classification</label><kwd>
                <named-content content-type="kingdom">Fungi</named-content>
              </kwd><kwd>
                <named-content content-type="order">Xylariales</named-content>
              </kwd><kwd>
                <named-content content-type="family">Diatrypaceae</named-content>
              </kwd></kwd-group><mixed-citation publication-type="journal"><person-group><name><surname>Shang</surname><given-names>Qiu-Ju</given-names></name><name><surname>Yang</surname><given-names>Jing</given-names></name><name><surname>Hyde</surname><given-names>Kevin D.</given-names></name><name><surname>Wijayawardene</surname><given-names>Nalin N.</given-names></name><name><surname>AL-Shwaiman</surname><given-names>Hind A.</given-names></name><name><surname>Elgorban</surname><given-names>Abdallah M.</given-names></name><name><surname>Filimban</surname><given-names>Faten Zubair</given-names></name><name><surname>Watsuntorn</surname><given-names>Wannapawn</given-names></name><name><surname>Dai</surname><given-names>Dong-Qin</given-names></name></person-group><article-title><italic><tp:taxon-name><tp:taxon-name-part taxon-name-part-type="genus" reg="Phaeoisaria">Phaeoisaria</tp:taxon-name-part> <tp:taxon-name-part taxon-name-part-type="species" reg="bailongtanensis">bailongtanensis</tp:taxon-name-part></tp:taxon-name></italic>, <italic><tp:taxon-name><tp:taxon-name-part taxon-name-part-type="genus" reg="Phaeoisaria">P.</tp:taxon-name-part> <tp:taxon-name-part taxon-name-part-type="species" reg="magnoliicola">magnoliicola</tp:taxon-name-part></tp:taxon-name></italic> and <italic><tp:taxon-name><tp:taxon-name-part taxon-name-part-type="genus" reg="Phaeoisaria">P.</tp:taxon-name-part> <tp:taxon-name-part taxon-name-part-type="species" reg="qujingensis">qujingensis</tp:taxon-name-part></tp:taxon-name></italic> spp. nov. (<tp:taxon-name><tp:taxon-name-part taxon-name-part-type="family" reg="Pleurotheciaceae">Pleurotheciaceae</tp:taxon-name-part></tp:taxon-name>, <tp:taxon-name><tp:taxon-name-part taxon-name-part-type="order" reg="Pleurotheciales">Pleurotheciales</tp:taxon-name-part></tp:taxon-name>) from Yunnan, China, with an augmented description of <italic><tp:taxon-name><tp:taxon-name-part taxon-name-part-type="genus" reg="Phaeoisaria">Phaeoisaria</tp:taxon-name-part> <tp:taxon-name-part taxon-name-part-type="species" reg="clematidis">clematidis</tp:taxon-name-part></tp:taxon-name></italic></article-title><source>MycoKeys</source><day>21</day><month>07</month><year>2026</year><volume>137</volume><fpage>139</fpage><lpage>173</lpage><pub-id pub-id-type="doi">10.3897/mycokeys.137.199957</pub-id></mixed-citation></tp:treatment-meta><tp:nomenclature><tp:taxon-name><object-id xmlns:xlink="http://www.w3.org/1999/xlink" content-type="arpha" xlink:type="simple">6D1E9CD0-1C13-5F4C-8103-148766F8A719</object-id>
                    		<tp:taxon-name-part taxon-name-part-type="genus" reg="Phaeoisaria">Phaeoisaria</tp:taxon-name-part> <tp:taxon-name-part taxon-name-part-type="species" reg="magnoliicola">magnoliicola</tp:taxon-name-part>
                    	</tp:taxon-name><tp:taxon-authority>Q.J. Shang, J. Yang, K.D. Hyde &amp; D.Q. Dai</tp:taxon-authority><tp:taxon-status xmlns:xlink="http://www.w3.org/1999/xlink" xlink:type="simple">sp. nov.</tp:taxon-status><xref ref-type="fig" rid="F6">Fig. 6</xref></tp:nomenclature><tp:treatment-sec sec-type="Etymology"><title>Etymology.</title><p>The specific epithet ‘magnoliicola’ refers to the host genus <italic><tp:taxon-name><tp:taxon-name-part taxon-name-part-type="genus" reg="Magnolia">Magnolia</tp:taxon-name-part></tp:taxon-name></italic>, from which the holotype was collected.</p><fig id="F6" position="float" orientation="portrait"><object-id xmlns:xlink="http://www.w3.org/1999/xlink" content-type="doi" xlink:type="simple">10.3897/mycokeys.137.199957.figure6</object-id><object-id xmlns:xlink="http://www.w3.org/1999/xlink" content-type="arpha" xlink:type="simple">D79C297B-13E3-5B75-8202-6FB29B7065BC</object-id><label>Figure 6.</label><caption><p><italic><tp:taxon-name><tp:taxon-name-part taxon-name-part-type="genus" reg="Phaeoisaria">Phaeoisaria</tp:taxon-name-part> <tp:taxon-name-part taxon-name-part-type="species" reg="magnoliicola">magnoliicola</tp:taxon-name-part></tp:taxon-name></italic> (<named-content xmlns:xlink="http://www.w3.org/1999/xlink" content-type="dwc:institutional_code" xlink:title="Cryptogamic Herbarium of Kunming Institute of Botany" xlink:href="https://scientific-collections.gbif.org/institution/a897b083-b832-4395-b663-209d7772a976" xlink:type="simple">HKAS</named-content> 154807, <abbrev xmlns:xlink="http://www.w3.org/1999/xlink" xlink:title="Guizhou Medical University Culture Collection" xlink:type="simple">GMBCC</abbrev> 2523). <bold>a–m</bold>. Observed from substratum: <bold>a–c</bold>. Colonies on the host; <bold>d, e</bold>. Mycelia with conidiophores; <bold>f</bold>. Mycelium with conidiogenous cells; <bold>g, j</bold>. Conidiophores; <bold>k</bold>. Conidiogenous cell with conidium; <bold>h</bold>. Conidia; <bold>i</bold> Germinating conidium; <bold>l, m</bold>. Colony on <abbrev xmlns:xlink="http://www.w3.org/1999/xlink" xlink:title="potato dextrose agar" xlink:type="simple">PDA</abbrev> from surface and reverse (l = colony from above, m = colony from below); <bold>n–w</bold>. Sporulation observed on <abbrev xmlns:xlink="http://www.w3.org/1999/xlink" xlink:title="potato dextrose agar" xlink:type="simple">PDA</abbrev>: <bold>n–p</bold>. Mycelium; <bold>q–u</bold>. Conidiogenous cells with conidia; <bold>v</bold>. Conidiogenous cell; <bold>w</bold>. Conidia. Scale bars: 20 µm (<bold>d, e, q</bold>); 10 µm (<bold>f, g, i, j, r–w</bold>); 5 µm (<bold>h, k</bold>); 50 µm (<bold>p</bold>).</p></caption><graphic xmlns:xlink="http://www.w3.org/1999/xlink" xlink:href="mycokeys-137-139-g006.jpg" id="oo_1721581.jpg" position="float" orientation="portrait" xlink:type="simple"><uri content-type="original_file" xlink:type="simple">https://binary.pensoft.net/fig/1721581</uri></graphic></fig></tp:treatment-sec><tp:treatment-sec sec-type="Holotype"><title>Holotype.</title><p><named-content xmlns:xlink="http://www.w3.org/1999/xlink" content-type="dwc:institutional_code" xlink:title="Cryptogamic Herbarium of Kunming Institute of Botany" xlink:href="https://scientific-collections.gbif.org/institution/a897b083-b832-4395-b663-209d7772a976" xlink:type="simple">HKAS</named-content> 154807.</p></tp:treatment-sec><tp:treatment-sec sec-type="Description"><title>Description.</title><p><bold><italic>Saprobic</italic></bold> on decaying wood of <italic><tp:taxon-name><tp:taxon-name-part taxon-name-part-type="genus" reg="Magnolia">Magnolia</tp:taxon-name-part> <tp:taxon-name-part taxon-name-part-type="species" reg="delavayi">delavayi</tp:taxon-name-part></tp:taxon-name></italic>. <bold>Sexual morph</bold>: Undetermined. <bold>Asexual morph</bold>: <bold><italic>Colonies</italic></bold> on natural substrate effuse, scattered, hairy, conidia aggregated at the apex of conidiophores, appearing as white, translucent, tufted or filamentous clusters. <bold><italic>Mycelium</italic></bold> mostly immersed, composed of septate, branched, smooth-walled, pale brown to brown hyphae. <bold><italic>Conidiophores</italic></bold> 22–33 × 2.5–3.3 µm (x̄ = 27 × 2.9 µm, n = 30), macronematous, mononematous, erect to slightly flexuous, septate, cylindrical, unbranched, smooth-walled, pale brown to brown, hyaline to pale brown toward the apex, thick-walled, solitary or in small groups, arising singly from immersed mycelium, partly reduced to conidiogenous cells. <bold><italic>Conidiogenous cells</italic></bold> (6.8–)9.3–19(–26) × (1.9–)2.3–3.1(–3.9) μm (x̄ = 14 × 2.7 μm, n = 30), integrated, terminal, polyblastic, sympodial, cylindrical, smooth-walled, hyaline to pale brown, straight or slightly flexuous, apex slightly swollen, splaying out, with five to multiple small, cylindrical, denticulate conidiogenous loci. <bold><italic>Conidia</italic></bold> (3.5–)4.1–5.8(–6.6) × (1.4–)1.6–2(–2.6) μm (x̄ =4.9 × 1.8 μm, n = 30), solitary, dry, acrogenous, straight, ellipsoidal to obovoid, obtuse at apex, truncate at base, aseptate, hyaline, smooth-walled, guttulate, secession schizolytic.</p></tp:treatment-sec><tp:treatment-sec sec-type="Culture characteristics"><title>Culture characteristics.</title><p>Conidia germinating on <abbrev xmlns:xlink="http://www.w3.org/1999/xlink" xlink:title="potato dextrose agar" xlink:type="simple">PDA</abbrev> within 24 h. Colonies on <abbrev xmlns:xlink="http://www.w3.org/1999/xlink" xlink:title="potato dextrose agar" xlink:type="simple">PDA</abbrev> reaching 4 mm diam. after one week at room temperature, raised, umbonate at the centre, with irregular margins; surface velvety to floccose, rough, brittle, greyish-brown at the centre, light whitish-grey at the margin. Reverse pale grey to dark greyish at the centre, whitish-grey at the margin, smooth. <bold><italic>Conidiogenous cells</italic></bold> integrated, terminal, polyblastic, sympodial, cylindrical, smooth-walled, hyaline, with one to five denticulate conidiogenous loci at the apex. <bold><italic>Conidia</italic></bold> (3.4–)4.7–6.1(–6.7) × (2.4–)3–4.1(–4.7) μm (x̄ =5.4 × 3.6 μm, n = 55), acrogenous, straight, ellipsoidal to obovoidal, broadly rounded at the apex, truncate at base, aseptate, hyaline, smooth-walled, guttulate.</p></tp:treatment-sec><tp:treatment-sec sec-type="Material examined"><title>Material examined.</title><p>China • Yunnan Province, Kunming City, Bailongtan Park, on dead wood of <italic><tp:taxon-name><tp:taxon-name-part taxon-name-part-type="genus" reg="Magnolia">Magnolia</tp:taxon-name-part> <tp:taxon-name-part taxon-name-part-type="species" reg="delavayi">delavayi</tp:taxon-name-part></tp:taxon-name></italic> Franch., 20 June 2025, Q.J. Shang, BLT14D1 (<named-content xmlns:xlink="http://www.w3.org/1999/xlink" content-type="dwc:institutional_code" xlink:title="Cryptogamic Herbarium of Kunming Institute of Botany" xlink:href="https://scientific-collections.gbif.org/institution/a897b083-b832-4395-b663-209d7772a976" xlink:type="simple">HKAS</named-content> 154807, <bold><italic>holotype</italic></bold>; ex-holotype <abbrev xmlns:xlink="http://www.w3.org/1999/xlink" xlink:title="Guizhou Medical University Culture Collection" xlink:type="simple">GMBCC</abbrev> 2523) • <italic>Ibid</italic>., BLT14D2 (<abbrev xmlns:xlink="http://www.w3.org/1999/xlink" xlink:title="Herbarium of Guizhou Medical University" xlink:type="simple">GMB-W</abbrev> 1271, <bold><italic>isotype</italic></bold>; ex-isotype <abbrev xmlns:xlink="http://www.w3.org/1999/xlink" xlink:title="Guizhou Medical University Culture Collection" xlink:type="simple">GMBCC</abbrev> 2524) • <italic>Ibid</italic>., BLT14D1A (<named-content xmlns:xlink="http://www.w3.org/1999/xlink" content-type="dwc:institutional_code" xlink:title="Cryptogamic Herbarium of Kunming Institute of Botany" xlink:href="https://scientific-collections.gbif.org/institution/a897b083-b832-4395-b663-209d7772a976" xlink:type="simple">HKAS</named-content> 154808, <bold><italic>isotype</italic></bold>, dried culture).</p></tp:treatment-sec><tp:treatment-sec sec-type="Notes"><title>Notes.</title><p>The multi-gene phylogenetic analysis (Fig. <xref ref-type="fig" rid="F1">1</xref>) revealed that our strains of <italic><tp:taxon-name><tp:taxon-name-part taxon-name-part-type="genus" reg="Phaeoisaria">Phaeoisaria</tp:taxon-name-part> <tp:taxon-name-part taxon-name-part-type="species" reg="magnoliicola">magnoliicola</tp:taxon-name-part></tp:taxon-name></italic> (<abbrev xmlns:xlink="http://www.w3.org/1999/xlink" xlink:title="Guizhou Medical University Culture Collection" xlink:type="simple">GMBCC</abbrev> 2523, <abbrev xmlns:xlink="http://www.w3.org/1999/xlink" xlink:title="Guizhou Medical University Culture Collection" xlink:type="simple">GMBCC</abbrev> 2524) formed a distinct monophyletic clade, as sister to <italic><tp:taxon-name><tp:taxon-name-part taxon-name-part-type="genus" reg="Phaeoisaria">P.</tp:taxon-name-part> <tp:taxon-name-part taxon-name-part-type="species" reg="mononematosa">mononematosa</tp:taxon-name-part></tp:taxon-name></italic> (<named-content xmlns:xlink="http://www.w3.org/1999/xlink" content-type="dwc:institutional_code" xlink:title="China General Microbiological Culture Collection Center, Chinese Academy of Sciences" xlink:href="https://scientific-collections.gbif.org/institution/ffff0a26-d2c0-46b3-a359-e9e8310ce20b" xlink:type="simple">CGMCC</named-content> 3.28757) and <italic><tp:taxon-name><tp:taxon-name-part taxon-name-part-type="genus" reg="Phaeoisaria">P.</tp:taxon-name-part> <tp:taxon-name-part taxon-name-part-type="species" reg="sparsa">sparsa</tp:taxon-name-part></tp:taxon-name></italic> (FMR 11939) with strong statistical support (98% <abbrev xmlns:xlink="http://www.w3.org/1999/xlink" xlink:title="maximum likelihood" xlink:type="simple">ML</abbrev> BS/1.0 PP). Sequence divergences in <abbrev xmlns:xlink="http://www.w3.org/1999/xlink" xlink:title="internal transcribed spacer" xlink:type="simple">ITS</abbrev>, <abbrev xmlns:xlink="http://www.w3.org/1999/xlink" xlink:title="large subunit rDNA" xlink:type="simple">LSU</abbrev>, <abbrev xmlns:xlink="http://www.w3.org/1999/xlink" xlink:title="small subunit rDNA" xlink:type="simple">SSU</abbrev> and <italic><abbrev xmlns:xlink="http://www.w3.org/1999/xlink" xlink:title="RNA polymerase II second largest subunit" xlink:type="simple">rpb2</abbrev></italic> between <italic><tp:taxon-name><tp:taxon-name-part taxon-name-part-type="genus" reg="Phaeoisaria">P.</tp:taxon-name-part> <tp:taxon-name-part taxon-name-part-type="species" reg="magnoliicola">magnoliicola</tp:taxon-name-part></tp:taxon-name></italic> (<named-content xmlns:xlink="http://www.w3.org/1999/xlink" content-type="dwc:institutional_code" xlink:title="Cryptogamic Herbarium of Kunming Institute of Botany" xlink:href="https://scientific-collections.gbif.org/institution/a897b083-b832-4395-b663-209d7772a976" xlink:type="simple">HKAS</named-content> 154807, holotype) and related taxa are as follows: 0%/0.2%/1.07%/0.97% vs. <italic><tp:taxon-name><tp:taxon-name-part taxon-name-part-type="genus" reg="Phaeoisaria">P.</tp:taxon-name-part> <tp:taxon-name-part taxon-name-part-type="species" reg="sparsa">sparsa</tp:taxon-name-part></tp:taxon-name></italic> (FMR 11939); 0.45%/0%/1.01%/1.26% vs. <italic><tp:taxon-name><tp:taxon-name-part taxon-name-part-type="genus" reg="Phaeoisaria">P.</tp:taxon-name-part> <tp:taxon-name-part taxon-name-part-type="species" reg="mononematosa">mononematosa</tp:taxon-name-part></tp:taxon-name></italic> (<named-content xmlns:xlink="http://www.w3.org/1999/xlink" content-type="dwc:institutional_code" xlink:title="China General Microbiological Culture Collection Center, Chinese Academy of Sciences" xlink:href="https://scientific-collections.gbif.org/institution/ffff0a26-d2c0-46b3-a359-e9e8310ce20b" xlink:type="simple">CGMCC</named-content> 3.28757, holotype); and 1.03%/0.24%/0.86%/1.43% vs. <italic><tp:taxon-name><tp:taxon-name-part taxon-name-part-type="genus" reg="Phaeoisaria">P.</tp:taxon-name-part> <tp:taxon-name-part taxon-name-part-type="species" reg="parallela">parallela</tp:taxon-name-part></tp:taxon-name></italic> (CBS 153403, holotype). Although the <abbrev xmlns:xlink="http://www.w3.org/1999/xlink" xlink:title="internal transcribed spacer" xlink:type="simple">ITS</abbrev> and <abbrev xmlns:xlink="http://www.w3.org/1999/xlink" xlink:title="large subunit rDNA" xlink:type="simple">LSU</abbrev> sequences showed low divergence from closely related species, <italic><tp:taxon-name><tp:taxon-name-part taxon-name-part-type="genus" reg="Phaeoisaria">P.</tp:taxon-name-part> <tp:taxon-name-part taxon-name-part-type="species" reg="magnoliicola">magnoliicola</tp:taxon-name-part></tp:taxon-name></italic> is morphologically distinct in being non-synnematous and producing simple, short, and thick-walled conidiophores and small, aseptate, obovoid conidia with a truncate base. In contrast, <italic><tp:taxon-name><tp:taxon-name-part taxon-name-part-type="genus" reg="Phaeoisaria">P.</tp:taxon-name-part> <tp:taxon-name-part taxon-name-part-type="species" reg="sparsa">sparsa</tp:taxon-name-part></tp:taxon-name></italic> possesses well-developed (typical) synnemata and large, fusiform conidia that are often 0–3-septate (<xref ref-type="bibr" rid="B48">Sutton 1973</xref>; <xref ref-type="bibr" rid="B41">Réblová et al. 2025</xref>); <italic><tp:taxon-name><tp:taxon-name-part taxon-name-part-type="genus" reg="Phaeoisaria">P.</tp:taxon-name-part> <tp:taxon-name-part taxon-name-part-type="species" reg="mononematosa">mononematosa</tp:taxon-name-part></tp:taxon-name></italic> is characterised by longer conidiophores, fusiform-ellipsoidal conidia with obtuse ends, and has so far been reported exclusively from submerged wood, whereas <italic><tp:taxon-name><tp:taxon-name-part taxon-name-part-type="genus" reg="Phaeoisaria">P.</tp:taxon-name-part> <tp:taxon-name-part taxon-name-part-type="species" reg="magnoliicola">magnoliicola</tp:taxon-name-part></tp:taxon-name></italic> was isolated as a saprobe on terrestrial decaying wood of <italic><tp:taxon-name><tp:taxon-name-part taxon-name-part-type="genus" reg="Magnolia">Magnolia</tp:taxon-name-part></tp:taxon-name></italic> sp. (<xref ref-type="bibr" rid="B55">Wang et al. 2025</xref>). <italic><tp:taxon-name><tp:taxon-name-part taxon-name-part-type="genus" reg="Phaeoisaria">Phaeoisaria</tp:taxon-name-part> <tp:taxon-name-part taxon-name-part-type="species" reg="parallela">parallela</tp:taxon-name-part></tp:taxon-name></italic>, meanwhile, forms atypical synnemata (loosely organized, parallelly arranged conidiophores that are not tightly appressed, <xref ref-type="bibr" rid="B41">Réblová et al. 2025</xref>). Combined with the phylogenetic distinctiveness and absence of significant recombination (PHI test, P = 0.7142 &gt; 0.05, Fig. <xref ref-type="fig" rid="F7">7</xref>), these morphological and ecological discontinuities confirm that our isolates represent a new species.</p><fig id="F7" position="float" orientation="portrait"><object-id xmlns:xlink="http://www.w3.org/1999/xlink" content-type="doi" xlink:type="simple">10.3897/mycokeys.137.199957.figure7</object-id><object-id xmlns:xlink="http://www.w3.org/1999/xlink" content-type="arpha" xlink:type="simple">3CC11C7B-FCC3-5D4A-AA1A-2A883BD874B4</object-id><label>Figure 7.</label><caption><p>Results of the PHI test for the clade comprising <italic><tp:taxon-name><tp:taxon-name-part taxon-name-part-type="genus" reg="Phaeoisaria">Phaeoisaria</tp:taxon-name-part> <tp:taxon-name-part taxon-name-part-type="species" reg="magnoliicola">magnoliicola</tp:taxon-name-part></tp:taxon-name></italic> and closely related taxa, based on LogDet transformation and split decomposition. PHI test results Φw = 0.7142. The new isolates are blue and ex-holotype strains are in bold.</p></caption><graphic xmlns:xlink="http://www.w3.org/1999/xlink" xlink:href="mycokeys-137-139-g007.jpg" id="oo_1721582.jpg" position="float" orientation="portrait" xlink:type="simple"><uri content-type="original_file" xlink:type="simple">https://binary.pensoft.net/fig/1721582</uri></graphic></fig></tp:treatment-sec><tp:treatment-sec><!--Section generated to contain objects referenced in tp:taxon-treatment.--><fig id="F1" position="float" orientation="portrait"><object-id xmlns:xlink="http://www.w3.org/1999/xlink" content-type="doi" xlink:type="simple">10.3897/mycokeys.137.199957.figure1</object-id><object-id xmlns:xlink="http://www.w3.org/1999/xlink" content-type="arpha" xlink:type="simple">6CB14F57-959A-5FEA-AD26-50E195600E79</object-id><label>Figure 1.</label><caption><p>Phylogram generated from <abbrev xmlns:xlink="http://www.w3.org/1999/xlink" xlink:title="maximum likelihood" xlink:type="simple">ML</abbrev> analyses for <italic><tp:taxon-name><tp:taxon-name-part taxon-name-part-type="genus" reg="Phaeoisaria">Phaeoisaria</tp:taxon-name-part></tp:taxon-name></italic> using <abbrev xmlns:xlink="http://www.w3.org/1999/xlink" xlink:title="internal transcribed spacer" xlink:type="simple">ITS</abbrev>, <abbrev xmlns:xlink="http://www.w3.org/1999/xlink" xlink:title="large subunit rDNA" xlink:type="simple">LSU</abbrev>, <abbrev xmlns:xlink="http://www.w3.org/1999/xlink" xlink:title="small subunit rDNA" xlink:type="simple">SSU</abbrev> and <italic><abbrev xmlns:xlink="http://www.w3.org/1999/xlink" xlink:title="RNA polymerase II second largest subunit" xlink:type="simple">rpb2</abbrev></italic> sequence data. Bootstrap support values for <abbrev xmlns:xlink="http://www.w3.org/1999/xlink" xlink:title="maximum likelihood" xlink:type="simple">ML</abbrev> equal to or greater than 75% and <abbrev xmlns:xlink="http://www.w3.org/1999/xlink" xlink:title="Bayesian inference" xlink:type="simple">BI</abbrev> values greater than 0.95 are shown above the nodes. New isolates are blue, and ex-holotype strains are in bold. The tree is rooted with <italic><tp:taxon-name><tp:taxon-name-part taxon-name-part-type="genus" reg="Pleurotheciella">Pleurotheciella</tp:taxon-name-part> <tp:taxon-name-part taxon-name-part-type="species" reg="rivularia">rivularia</tp:taxon-name-part></tp:taxon-name></italic> (CBS 125237 and CBS 125238).</p></caption><graphic xmlns:xlink="http://www.w3.org/1999/xlink" xlink:href="mycokeys-137-139-g001.jpg" id="oo_1721576.jpg" position="float" orientation="portrait" xlink:type="simple"><uri content-type="original_file" xlink:type="simple">https://binary.pensoft.net/fig/1721576</uri></graphic></fig></tp:treatment-sec><ref-list><ref id="B48"><mixed-citation xmlns:xlink="http://www.w3.org/1999/xlink" xlink:type="simple">Sutton BC (1973) <tp:taxon-name><tp:taxon-name-part taxon-name-part-type="class">Hyphomycetes</tp:taxon-name-part></tp:taxon-name> from Manitoba and Saskatchewan, Canada. Mycological Papers 132: 1–143.</mixed-citation></ref><ref id="B41"><mixed-citation xmlns:xlink="http://www.w3.org/1999/xlink" xlink:type="simple">Réblová M, Nekvindová J, Hernández-Restrepo M, Hradilová M, Kolařik M (2025) Phylogeny, taxonomy and geographic distribution of novel and known fungi with holoblastic-denticulate conidiogenesis in <tp:taxon-name><tp:taxon-name-part taxon-name-part-type="order">Rhamphoriales</tp:taxon-name-part></tp:taxon-name> and <tp:taxon-name><tp:taxon-name-part taxon-name-part-type="order">Pleurotheciales</tp:taxon-name-part></tp:taxon-name> (<tp:taxon-name><tp:taxon-name-part taxon-name-part-type="class">Sordariomycetes</tp:taxon-name-part></tp:taxon-name>). Persoonia–Molecular Phylogeny and Evolution of Fungi 55: 277–312. <ext-link xlink:href="10.3114/persoonia.2025.55.08" ext-link-type="doi" xlink:type="simple">https://doi.org/10.3114/persoonia.2025.55.08</ext-link></mixed-citation></ref><ref id="B55"><mixed-citation xmlns:xlink="http://www.w3.org/1999/xlink" xlink:type="simple">Wang W-P, Shen H-W, Bao D-F, Jeewon R, Zhang Z-Q, Yang L-Q, Luo Z-L (2025) Biogeography and species diversity of freshwater <tp:taxon-name><tp:taxon-name-part taxon-name-part-type="subclass">Savoryellomycetidae</tp:taxon-name-part></tp:taxon-name> (<tp:taxon-name><tp:taxon-name-part taxon-name-part-type="class">Sordariomycetes</tp:taxon-name-part></tp:taxon-name>) fungi. Mycology 1–70. <ext-link xlink:href="10.1080/21501203.2025.2509809" ext-link-type="doi" xlink:type="simple">https://doi.org/10.1080/21501203.2025.2509809</ext-link></mixed-citation></ref></ref-list></tp:taxon-treatment>
