# Supplementary material for: Phaeoisaria bailongtanensis, P. magnoliicola and P. qujingensis spp. nov. (Pleurotheciaceae, Pleurotheciales) from Yunnan, China, with an augmented description of Phaeoisaria clematidis
Source: MycoKeys. 2026 Jul 21;137:139–73. doi: 10.3897/mycokeys.137.199957 (PMC13416943; doi:10.3897/mycokeys.137.199957)
Supplement: XML Treatment for Phaeoisaria qujingensis [file mycokeys.137.199957-treatment4.xml]

<!DOCTYPE tp:taxon-treatment
  PUBLIC "-//TaxonX//DTD Taxonomic Treatment Publishing DTD v0 20100105//EN" "tax-treatment-NSO.dtd">
<tp:taxon-treatment xmlns:tp="http://www.plazi.org/taxpub"><tp:treatment-meta><kwd-group><label>Taxon classification</label><kwd>
                <named-content content-type="kingdom">Fungi</named-content>
              </kwd><kwd>
                <named-content content-type="order">Xylariales</named-content>
              </kwd><kwd>
                <named-content content-type="family">Diatrypaceae</named-content>
              </kwd></kwd-group><mixed-citation publication-type="journal"><person-group><name><surname>Shang</surname><given-names>Qiu-Ju</given-names></name><name><surname>Yang</surname><given-names>Jing</given-names></name><name><surname>Hyde</surname><given-names>Kevin D.</given-names></name><name><surname>Wijayawardene</surname><given-names>Nalin N.</given-names></name><name><surname>AL-Shwaiman</surname><given-names>Hind A.</given-names></name><name><surname>Elgorban</surname><given-names>Abdallah M.</given-names></name><name><surname>Filimban</surname><given-names>Faten Zubair</given-names></name><name><surname>Watsuntorn</surname><given-names>Wannapawn</given-names></name><name><surname>Dai</surname><given-names>Dong-Qin</given-names></name></person-group><article-title><italic><tp:taxon-name><tp:taxon-name-part taxon-name-part-type="genus" reg="Phaeoisaria">Phaeoisaria</tp:taxon-name-part> <tp:taxon-name-part taxon-name-part-type="species" reg="bailongtanensis">bailongtanensis</tp:taxon-name-part></tp:taxon-name></italic>, <italic><tp:taxon-name><tp:taxon-name-part taxon-name-part-type="genus" reg="Phaeoisaria">P.</tp:taxon-name-part> <tp:taxon-name-part taxon-name-part-type="species" reg="magnoliicola">magnoliicola</tp:taxon-name-part></tp:taxon-name></italic> and <italic><tp:taxon-name><tp:taxon-name-part taxon-name-part-type="genus" reg="Phaeoisaria">P.</tp:taxon-name-part> <tp:taxon-name-part taxon-name-part-type="species" reg="qujingensis">qujingensis</tp:taxon-name-part></tp:taxon-name></italic> spp. nov. (<tp:taxon-name><tp:taxon-name-part taxon-name-part-type="family" reg="Pleurotheciaceae">Pleurotheciaceae</tp:taxon-name-part></tp:taxon-name>, <tp:taxon-name><tp:taxon-name-part taxon-name-part-type="order" reg="Pleurotheciales">Pleurotheciales</tp:taxon-name-part></tp:taxon-name>) from Yunnan, China, with an augmented description of <italic><tp:taxon-name><tp:taxon-name-part taxon-name-part-type="genus" reg="Phaeoisaria">Phaeoisaria</tp:taxon-name-part> <tp:taxon-name-part taxon-name-part-type="species" reg="clematidis">clematidis</tp:taxon-name-part></tp:taxon-name></italic></article-title><source>MycoKeys</source><day>21</day><month>07</month><year>2026</year><volume>137</volume><fpage>139</fpage><lpage>173</lpage><pub-id pub-id-type="doi">10.3897/mycokeys.137.199957</pub-id></mixed-citation></tp:treatment-meta><tp:nomenclature><tp:taxon-name><object-id xmlns:xlink="http://www.w3.org/1999/xlink" content-type="arpha" xlink:type="simple">FB1AF51B-B482-5C3F-90B3-A00E5B2D4F24</object-id>
                    		<tp:taxon-name-part taxon-name-part-type="genus" reg="Phaeoisaria">Phaeoisaria</tp:taxon-name-part> <tp:taxon-name-part taxon-name-part-type="species" reg="qujingensis">qujingensis</tp:taxon-name-part>
                    	</tp:taxon-name><tp:taxon-authority>Q.J. Shang, K.D. Hyde, Wijayaw. &amp; D.Q. Dai</tp:taxon-authority><tp:taxon-status xmlns:xlink="http://www.w3.org/1999/xlink" xlink:type="simple">sp. nov.</tp:taxon-status><xref ref-type="fig" rid="F8">Figs 8</xref><xref ref-type="fig" rid="F9">, 9</xref></tp:nomenclature><tp:treatment-sec sec-type="Etymology"><title>Etymology.</title><p>The specific epithet refers to Qujing City, where the fungus was collected.</p><fig id="F8" position="float" orientation="portrait"><object-id xmlns:xlink="http://www.w3.org/1999/xlink" content-type="doi" xlink:type="simple">10.3897/mycokeys.137.199957.figure8</object-id><object-id xmlns:xlink="http://www.w3.org/1999/xlink" content-type="arpha" xlink:type="simple">E9A5098A-0F5A-5538-9B2C-2AF0B6FB879B</object-id><label>Figure 8.</label><caption><p>Asexual morph of <italic><tp:taxon-name><tp:taxon-name-part taxon-name-part-type="genus" reg="Phaeoisaria">Phaeoisaria</tp:taxon-name-part> <tp:taxon-name-part taxon-name-part-type="species" reg="qujingensis">qujingensis</tp:taxon-name-part></tp:taxon-name></italic> (<named-content xmlns:xlink="http://www.w3.org/1999/xlink" content-type="dwc:institutional_code" xlink:title="Cryptogamic Herbarium of Kunming Institute of Botany" xlink:href="https://scientific-collections.gbif.org/institution/a897b083-b832-4395-b663-209d7772a976" xlink:type="simple">HKAS</named-content> 154800, holotype). <bold>a, b</bold>. Host; <bold>c, e</bold>. Synnemata on dead fungal colonies on decaying wood; <bold>d, f</bold>. Synnemata on decaying wood; <bold>g–j</bold>. Synnemata; <bold>k, l</bold>. Conidiogenous cells; <bold>m–p</bold>. Conidiogenous cells with conidia; <bold>q, w</bold>. Culture characteristic on <abbrev xmlns:xlink="http://www.w3.org/1999/xlink" xlink:title="potato dextrose agar" xlink:type="simple">PDA</abbrev> (<bold>q</bold> colony from above; <bold>w</bold> colony from below); <bold>r–u</bold>. Conidia; <bold>v</bold>. Germinating conidium. Scale bars: 100 µm (<bold>g, h</bold>); 30 µm (<bold>j–k</bold>); 20 µm (<bold>r, v</bold>); 10 µm (<bold>l–p, s–u</bold>). (note: <bold>s–u</bold> were stained with Cotton Blue).</p></caption><graphic xmlns:xlink="http://www.w3.org/1999/xlink" xlink:href="mycokeys-137-139-g008.jpg" id="oo_1721583.jpg" position="float" orientation="portrait" xlink:type="simple"><uri content-type="original_file" xlink:type="simple">https://binary.pensoft.net/fig/1721583</uri></graphic></fig><fig id="F9" position="float" orientation="portrait"><object-id xmlns:xlink="http://www.w3.org/1999/xlink" content-type="doi" xlink:type="simple">10.3897/mycokeys.137.199957.figure9</object-id><object-id xmlns:xlink="http://www.w3.org/1999/xlink" content-type="arpha" xlink:type="simple">13E9F1C1-F7AB-57C7-927F-5C9A86CCC652</object-id><label>Figure 9.</label><caption><p>Sporulation observed of <italic><tp:taxon-name><tp:taxon-name-part taxon-name-part-type="genus" reg="Phaeoisaria">Phaeoisaria</tp:taxon-name-part> <tp:taxon-name-part taxon-name-part-type="species" reg="qujingensis">qujingensis</tp:taxon-name-part></tp:taxon-name></italic> on <abbrev xmlns:xlink="http://www.w3.org/1999/xlink" xlink:title="potato dextrose agar" xlink:type="simple">PDA</abbrev> (<abbrev xmlns:xlink="http://www.w3.org/1999/xlink" xlink:title="Guizhou Medical University Culture Collection" xlink:type="simple">GMBCC</abbrev> 2515). <bold>a</bold>. Colonies; <bold>b, c, e</bold> Synnemata; <bold>d</bold>. Chlamydospores; <bold>f</bold>. Apex of synnema; <bold>g</bold>. Conidiogenous cells with conidia; <bold>h</bold>. Conidiogenous cells; <bold>i</bold>. Conidia; <bold>j</bold>. Conidiogenous cells with chlamydospores. Scale bars: 20 µm (<bold>d, f, h</bold>); 100 µm (<bold>e</bold>); 10 µm (<bold>g, i, j</bold>).</p></caption><graphic xmlns:xlink="http://www.w3.org/1999/xlink" xlink:href="mycokeys-137-139-g009.jpg" id="oo_1721584.jpg" position="float" orientation="portrait" xlink:type="simple"><uri content-type="original_file" xlink:type="simple">https://binary.pensoft.net/fig/1721584</uri></graphic></fig></tp:treatment-sec><tp:treatment-sec sec-type="Holotype"><title>Holotype.</title><p><named-content xmlns:xlink="http://www.w3.org/1999/xlink" content-type="dwc:institutional_code" xlink:title="Cryptogamic Herbarium of Kunming Institute of Botany" xlink:href="https://scientific-collections.gbif.org/institution/a897b083-b832-4395-b663-209d7772a976" xlink:type="simple">HKAS</named-content> 154800.</p></tp:treatment-sec><tp:treatment-sec sec-type="Description"><title>Description.</title><p><bold><italic>Saprobic</italic></bold> on decaying wood, occasionally found on dead fungal colonies associated with woody substrates. <bold>Sexual morph</bold>: Undetermined. <bold>Asexual morph</bold>: <bold><italic>Colonies</italic></bold> effuse, scattered, dark brown to black, hairy, with solitary, brown to dark brown conidiophores bearing white conidial masses. <bold><italic>Mycelium</italic></bold> partly immersed, partly superficial, composed of septate, branched, brown hyphae. <bold><italic>Synnemata</italic></bold> 339–736 μm high, 21.5–43.5 μm diam. (x̄ = 536 × 32.5 μm, n = 10), aggregated, erect, rigid, cylindrical to clavate, brown to dark brown, flared and paler at the apex, composed of compactly and parallelly appressed conidiophores. <bold><italic>Conidiophores</italic></bold> macronematous, synnematous, erect, straight or slightly flexuous, septate, cylindrical, unbranched to branched, smooth-walled, brown to dark brown, paler at the apex. <bold><italic>Conidiogenous cells</italic></bold> (11–)14–21(–24) × (1.8–)2.2–3.2(–3.9) μm (x̄ = 17.7 × 2.7 μm, n = 25), integrated, terminal and intercalary, polyblastic, sympodial, cylindrical or tapering toward the tip, smooth-walled, pale brown to hyaline, curved to recurved, longer at the apex of synnema, splaying out with several denticulate conidiogenous loci. <bold><italic>Conidia</italic></bold> (5–)6.3–7.7(–8.3) × (1.6–)2.3–3(–3.5) μm (x̄ = 7 × 2.6 μm, n = 55), solitary, dry, acrogenous, fusiform or elongated obovoid, rounded at the apex and obtuse at the base, aseptate, hyaline, smooth-walled, guttulate.</p></tp:treatment-sec><tp:treatment-sec sec-type="Culture characteristics"><title>Culture characteristics.</title><p>Conidia germinating on <abbrev xmlns:xlink="http://www.w3.org/1999/xlink" xlink:title="potato dextrose agar" xlink:type="simple">PDA</abbrev> within 12 h, with germ tubes produced from both ends. Colonies on <abbrev xmlns:xlink="http://www.w3.org/1999/xlink" xlink:title="potato dextrose agar" xlink:type="simple">PDA</abbrev> reaching 20 mm in diameter after 4 weeks at room temperature, with slightly raised centre, irregular margins, rough surface, mycelia dry and dense; yellowish to grey, dark brown to black at centre, reverse white to yellowish at margin, smooth. <bold><italic>Synnemata</italic></bold> 356–525 × 6.8–12.5 µm (x̄ = 440 × 9.6 µm, n = 30), erect, slightly flexuous, dark brown to black, subcylindrical, composed of compactly and parallelly appressed conidiophores. <bold><italic>Conidiophores</italic></bold> reduced or arising from aerial hyphae, macronematous, mononematous or synnematous, straight or slightly flexuous, cylindrical, branched, smooth-walled, dark brown to black, paler towards the apex. <bold><italic>Conidiogenous cells</italic></bold> (7.8–)9.1–15.5(–18.8) × (1.7–)2.1–2.7(–3.1) μm (x̄ = 12.3 × 2.4 μm, n = 25), integrated or discrete, terminal, polyblastic, sympodial, cylindrical, smooth-walled, hyaline, curved, branched, with several denticulate conidiogenous loci at the expanded apex. <bold><italic>Conidia</italic></bold> (4.8–)5.5–7(–7.6) × (2.1–)2.3–2.9 (–3.3) μm (x̄ = 6.2× 2.6 μm, n = 50), solitary, dry, acrogenous, straight, obovoidal, broadly rounded at the apex, aseptate, hyaline, smooth-walled, guttulate, secession schizolytic. Chlamydospores (4.8–) 7.1–10.5 (–12.3) × (4.5–) 5.6–8.7 (–10.6) μm (x̄ = 8.8× 7.2 μm, n = 40), produced from hyphae, catenate, intercalary, lateral to terminal, globose, obovoidal to subglobose, aseptate, hyaline to pale brown, thin-walled, smooth.</p></tp:treatment-sec><tp:treatment-sec sec-type="Material examined"><title>Material examined.</title><p>China • Yunnan Province, Qujing, Qujing Normal University, on unidentified dead wood, 6 June 2025, Q.J. Shang, QS44-5 (<named-content xmlns:xlink="http://www.w3.org/1999/xlink" content-type="dwc:institutional_code" xlink:title="Cryptogamic Herbarium of Kunming Institute of Botany" xlink:href="https://scientific-collections.gbif.org/institution/a897b083-b832-4395-b663-209d7772a976" xlink:type="simple">HKAS</named-content> 154800, <bold><italic>holotype</italic></bold>; ex-holotype <abbrev xmlns:xlink="http://www.w3.org/1999/xlink" xlink:title="Guizhou Medical University Culture Collection" xlink:type="simple">GMBCC</abbrev> 2515) • <italic>Ibid</italic>., (<abbrev xmlns:xlink="http://www.w3.org/1999/xlink" xlink:title="Herbarium of Guizhou Medical University" xlink:type="simple">GMB-W</abbrev> 1261, <bold><italic>isotype</italic></bold>; ex-isotype <abbrev xmlns:xlink="http://www.w3.org/1999/xlink" xlink:title="Guizhou Medical University Culture Collection" xlink:type="simple">GMBCC</abbrev> 2516) • <italic>Ibid</italic>., QS44-5A (<named-content xmlns:xlink="http://www.w3.org/1999/xlink" content-type="dwc:institutional_code" xlink:title="Cryptogamic Herbarium of Kunming Institute of Botany" xlink:href="https://scientific-collections.gbif.org/institution/a897b083-b832-4395-b663-209d7772a976" xlink:type="simple">HKAS</named-content> 154801, <bold><italic>isotype</italic></bold>, dried culture).</p></tp:treatment-sec><tp:treatment-sec sec-type="Additional GenBank numbers"><title>Additional GenBank numbers.</title><p><italic>tef1α =</italic><ext-link xmlns:xlink="http://www.w3.org/1999/xlink" xlink:href="PZ583674" ext-link-type="gen" xlink:type="simple">PZ583674</ext-link> (<abbrev xmlns:xlink="http://www.w3.org/1999/xlink" xlink:title="Guizhou Medical University Culture Collection" xlink:type="simple">GMBCC</abbrev> 2515), <ext-link xmlns:xlink="http://www.w3.org/1999/xlink" xlink:href="PZ583675" ext-link-type="gen" xlink:type="simple">PZ583675</ext-link> (<abbrev xmlns:xlink="http://www.w3.org/1999/xlink" xlink:title="Guizhou Medical University Culture Collection" xlink:type="simple">GMBCC</abbrev> 2516).</p></tp:treatment-sec><tp:treatment-sec sec-type="Notes"><title>Notes.</title><p>The phylogenetic inference obtained in this study (Fig. <xref ref-type="fig" rid="F1">1</xref>) showed that the new species <italic><tp:taxon-name><tp:taxon-name-part taxon-name-part-type="genus" reg="Phaeoisaria">Phaeoisaria</tp:taxon-name-part> <tp:taxon-name-part taxon-name-part-type="species" reg="qujingensis">qujingensis</tp:taxon-name-part></tp:taxon-name></italic> (<abbrev xmlns:xlink="http://www.w3.org/1999/xlink" xlink:title="Guizhou Medical University Culture Collection" xlink:type="simple">GMBCC</abbrev> 2515 and <abbrev xmlns:xlink="http://www.w3.org/1999/xlink" xlink:title="Guizhou Medical University Culture Collection" xlink:type="simple">GMBCC</abbrev> 2516) formed a distinct lineage, sister to <italic><tp:taxon-name><tp:taxon-name-part taxon-name-part-type="genus" reg="Phaeoisaria">P.</tp:taxon-name-part> <tp:taxon-name-part taxon-name-part-type="species" reg="obovata">obovata</tp:taxon-name-part></tp:taxon-name></italic> (<named-content xmlns:xlink="http://www.w3.org/1999/xlink" content-type="dwc:institutional_code" xlink:title="China General Microbiological Culture Collection Center, Chinese Academy of Sciences" xlink:href="https://scientific-collections.gbif.org/institution/ffff0a26-d2c0-46b3-a359-e9e8310ce20b" xlink:type="simple">CGMCC</named-content> 3.27015 and KUNCC 23-15598) and was closely related to <italic><tp:taxon-name><tp:taxon-name-part taxon-name-part-type="genus" reg="Phaeoisaria">P.</tp:taxon-name-part> <tp:taxon-name-part taxon-name-part-type="species" reg="aquatica">aquatica</tp:taxon-name-part></tp:taxon-name></italic> (<named-content xmlns:xlink="http://www.w3.org/1999/xlink" content-type="dwc:collectionCode" xlink:title="Mae Fah Luang University Culture Collection" xlink:href="https://scientific-collections.gbif.org/collection/d8cb6329-ba91-4e7d-b69c-67a60ba5ac1e" xlink:type="simple">MFLUCC</named-content> 16-1298 and <named-content xmlns:xlink="http://www.w3.org/1999/xlink" content-type="dwc:collectionCode" xlink:title="Mae Fah Luang University Culture Collection" xlink:href="https://scientific-collections.gbif.org/collection/d8cb6329-ba91-4e7d-b69c-67a60ba5ac1e" xlink:type="simple">MFLUCC</named-content> 23-0051), and <italic><tp:taxon-name><tp:taxon-name-part taxon-name-part-type="genus" reg="Phaeoisaria">P.</tp:taxon-name-part> <tp:taxon-name-part taxon-name-part-type="species" reg="siamensis">siamensis</tp:taxon-name-part></tp:taxon-name></italic> (<named-content xmlns:xlink="http://www.w3.org/1999/xlink" content-type="dwc:collectionCode" xlink:title="Mae Fah Luang University Culture Collection" xlink:href="https://scientific-collections.gbif.org/collection/d8cb6329-ba91-4e7d-b69c-67a60ba5ac1e" xlink:type="simple">MFLUCC</named-content> 16-0607). Sequence divergence analyses confirm its interspecific distinctness from allied species, with genetic distances exceeding intraspecific variation thresholds: 2.11% (<abbrev xmlns:xlink="http://www.w3.org/1999/xlink" xlink:title="internal transcribed spacer" xlink:type="simple">ITS</abbrev>), 1.51% (<italic><abbrev xmlns:xlink="http://www.w3.org/1999/xlink" xlink:title="RNA polymerase II second largest subunit" xlink:type="simple">rpb2</abbrev></italic>) vs. <italic><tp:taxon-name><tp:taxon-name-part taxon-name-part-type="genus" reg="Phaeoisaria">P.</tp:taxon-name-part> <tp:taxon-name-part taxon-name-part-type="species" reg="aquatica">aquatica</tp:taxon-name-part></tp:taxon-name></italic> (<named-content xmlns:xlink="http://www.w3.org/1999/xlink" content-type="dwc:collectionCode" xlink:title="Mae Fah Luang University Culture Collection" xlink:href="https://scientific-collections.gbif.org/collection/d8cb6329-ba91-4e7d-b69c-67a60ba5ac1e" xlink:type="simple">MFLUCC</named-content> 16-1298, holotype), 6.43% (<abbrev xmlns:xlink="http://www.w3.org/1999/xlink" xlink:title="internal transcribed spacer" xlink:type="simple">ITS</abbrev>), 2.71% (<italic><abbrev xmlns:xlink="http://www.w3.org/1999/xlink" xlink:title="RNA polymerase II second largest subunit" xlink:type="simple">rpb2</abbrev></italic>) vs. <italic><tp:taxon-name><tp:taxon-name-part taxon-name-part-type="genus" reg="Phaeoisaria">P.</tp:taxon-name-part> <tp:taxon-name-part taxon-name-part-type="species" reg="obovata">obovata</tp:taxon-name-part></tp:taxon-name></italic> (<named-content xmlns:xlink="http://www.w3.org/1999/xlink" content-type="dwc:institutional_code" xlink:title="Cryptogamic Herbarium of Kunming Institute of Botany" xlink:href="https://scientific-collections.gbif.org/institution/a897b083-b832-4395-b663-209d7772a976" xlink:type="simple">HKAS</named-content> 131983, holotype), 1.32% (<abbrev xmlns:xlink="http://www.w3.org/1999/xlink" xlink:title="internal transcribed spacer" xlink:type="simple">ITS</abbrev>), 1.07% (<abbrev xmlns:xlink="http://www.w3.org/1999/xlink" xlink:title="large subunit rDNA" xlink:type="simple">LSU</abbrev>), 2.91% (<italic><abbrev xmlns:xlink="http://www.w3.org/1999/xlink" xlink:title="RNA polymerase II second largest subunit" xlink:type="simple">rpb2</abbrev></italic>) vs. <italic><tp:taxon-name><tp:taxon-name-part taxon-name-part-type="genus" reg="Phaeoisaria">P.</tp:taxon-name-part> <tp:taxon-name-part taxon-name-part-type="species" reg="siamensis">siamensis</tp:taxon-name-part></tp:taxon-name></italic> (MFLU 16-0953, holotype). A PHI test detected no significant recombination (Φw = 0.9934, P &gt; 0.05, Fig. <xref ref-type="fig" rid="F10">10</xref>) within the lineage, providing additional support for recognizing <italic><tp:taxon-name><tp:taxon-name-part taxon-name-part-type="genus" reg="Phaeoisaria">P.</tp:taxon-name-part> <tp:taxon-name-part taxon-name-part-type="species" reg="qujingensis">qujingensis</tp:taxon-name-part></tp:taxon-name></italic> as a distinct species. Morphologically, <italic><tp:taxon-name><tp:taxon-name-part taxon-name-part-type="genus" reg="Phaeoisaria">P.</tp:taxon-name-part> <tp:taxon-name-part taxon-name-part-type="species" reg="qujingensis">qujingensis</tp:taxon-name-part></tp:taxon-name></italic> is consistent with the generic concept of <italic><tp:taxon-name><tp:taxon-name-part taxon-name-part-type="genus" reg="Phaeoisaria">Phaeoisaria</tp:taxon-name-part></tp:taxon-name></italic> (<xref ref-type="bibr" rid="B7">de Hoog and Papendorf 1976</xref>; <xref ref-type="bibr" rid="B42">Réblová et al. 2016</xref>). It can be distinguished from the three related species (<italic><tp:taxon-name><tp:taxon-name-part taxon-name-part-type="genus" reg="Phaeoisaria">P.</tp:taxon-name-part> <tp:taxon-name-part taxon-name-part-type="species" reg="aquatica">aquatica</tp:taxon-name-part></tp:taxon-name></italic>, <italic><tp:taxon-name><tp:taxon-name-part taxon-name-part-type="genus" reg="Phaeoisaria">P.</tp:taxon-name-part> <tp:taxon-name-part taxon-name-part-type="species" reg="obovata">obovata</tp:taxon-name-part></tp:taxon-name></italic>, and <italic><tp:taxon-name><tp:taxon-name-part taxon-name-part-type="genus" reg="Phaeoisaria">P.</tp:taxon-name-part> <tp:taxon-name-part taxon-name-part-type="species" reg="siamensis">siamensis</tp:taxon-name-part></tp:taxon-name></italic>) by several key morphological characters (<xref ref-type="bibr" rid="B37">Luo et al. 2018</xref>; <xref ref-type="bibr" rid="B22">Hyde et al. 2019</xref>; <xref ref-type="bibr" rid="B54">Wang et al. 2024</xref>; Table <xref ref-type="table" rid="T2">2</xref>): Notably, it possesses robust synnemata (339–736 × 21.5–43.5 μm), which are clearly broader than those of <italic><tp:taxon-name><tp:taxon-name-part taxon-name-part-type="genus" reg="Phaeoisaria">P.</tp:taxon-name-part> <tp:taxon-name-part taxon-name-part-type="species" reg="aquatica">aquatica</tp:taxon-name-part></tp:taxon-name></italic>, <italic><tp:taxon-name><tp:taxon-name-part taxon-name-part-type="genus" reg="Phaeoisaria">P.</tp:taxon-name-part> <tp:taxon-name-part taxon-name-part-type="species" reg="obovata">obovata</tp:taxon-name-part></tp:taxon-name></italic>, and <italic><tp:taxon-name><tp:taxon-name-part taxon-name-part-type="genus" reg="Phaeoisaria">P.</tp:taxon-name-part> <tp:taxon-name-part taxon-name-part-type="species" reg="siamensis">siamensis</tp:taxon-name-part></tp:taxon-name></italic>; conidia of <italic><tp:taxon-name><tp:taxon-name-part taxon-name-part-type="genus" reg="Phaeoisaria">P.</tp:taxon-name-part> <tp:taxon-name-part taxon-name-part-type="species" reg="qujingensis">qujingensis</tp:taxon-name-part></tp:taxon-name></italic> are fusiform to elongated obovoid, differing from more globose conidia of the other three species (<xref ref-type="bibr" rid="B37">Luo et al. 2018</xref>; <xref ref-type="bibr" rid="B22">Hyde et al. 2019</xref>; <xref ref-type="bibr" rid="B54">Wang et al. 2024</xref>). Therefore, the phylogenetic and morphological evidence strongly supports the recognition of <italic><tp:taxon-name><tp:taxon-name-part taxon-name-part-type="genus" reg="Phaeoisaria">P.</tp:taxon-name-part> <tp:taxon-name-part taxon-name-part-type="species" reg="qujingensis">qujingensis</tp:taxon-name-part></tp:taxon-name></italic> as a new species.</p><fig id="F10" position="float" orientation="portrait"><object-id xmlns:xlink="http://www.w3.org/1999/xlink" content-type="doi" xlink:type="simple">10.3897/mycokeys.137.199957.figure10</object-id><object-id xmlns:xlink="http://www.w3.org/1999/xlink" content-type="arpha" xlink:type="simple">20184FA6-CD1E-579A-8F9D-EA971DE68244</object-id><label>Figure 10.</label><caption><p>Results of the PHI test for the clade comprising <italic><tp:taxon-name><tp:taxon-name-part taxon-name-part-type="genus" reg="Phaeoisaria">Phaeoisaria</tp:taxon-name-part> <tp:taxon-name-part taxon-name-part-type="species" reg="qujingensis">qujingensis</tp:taxon-name-part></tp:taxon-name></italic> and closely related taxa, based on LogDet transformation and split decomposition. PHI test results Φw = 0.9934. The new isolates are blue and ex-holotype strains are in bold.</p></caption><graphic xmlns:xlink="http://www.w3.org/1999/xlink" xlink:href="mycokeys-137-139-g010.jpg" id="oo_1721585.jpg" position="float" orientation="portrait" xlink:type="simple"><uri content-type="original_file" xlink:type="simple">https://binary.pensoft.net/fig/1721585</uri></graphic></fig><table-wrap id="T2" position="float" orientation="portrait"><label>Table 2.</label><caption><p>Standardized comparison of morphological characteristics of <italic><tp:taxon-name><tp:taxon-name-part taxon-name-part-type="genus" reg="Phaeoisaria">Phaeoisaria</tp:taxon-name-part></tp:taxon-name></italic> species. Dimensions are given as length × width (µm).</p></caption><table><tbody><tr><th rowspan="1" colspan="1">
                      <bold>Taxa</bold>
                    </th><th rowspan="1" colspan="1">
                      <bold>Synnemata/Conidiophores</bold>
                    </th><th rowspan="1" colspan="1">
                      <bold>Conidiogenous cells</bold>
                    </th><th rowspan="1" colspan="1">
                      <bold>Conidia</bold>
                    </th><th rowspan="1" colspan="1">
                      <bold>References</bold>
                    </th></tr><tr><td rowspan="1" colspan="1"><italic><tp:taxon-name><tp:taxon-name-part taxon-name-part-type="genus" reg="Phaeoisaria">Phaeoisaria</tp:taxon-name-part> <tp:taxon-name-part taxon-name-part-type="species" reg="aquatica">aquatica</tp:taxon-name-part></tp:taxon-name></italic> (MFLU 17–0918, holotype)</td><td rowspan="1" colspan="1">Synnematous, Synnemata: 1028–1262 × 3.5–4.5 ( x̄= 1145 × 4, SD = 117/0.5, n = 10)</td><td rowspan="1" colspan="1">–</td><td rowspan="1" colspan="1">Ellipsoidal to obovoid, 6.5–7.5 × 2.5–3.5 (x̄ = 7 × 3, SD = 0.5/0.5, n = 45)</td><td rowspan="1" colspan="1">
                      <xref ref-type="bibr" rid="B37">Luo et al. (2018)</xref>
                    </td></tr><tr><td rowspan="1" colspan="1"><italic><tp:taxon-name><tp:taxon-name-part taxon-name-part-type="genus" reg="Phaeoisaria">P.</tp:taxon-name-part> <tp:taxon-name-part taxon-name-part-type="species" reg="bailongtanensis">bailongtanensis</tp:taxon-name-part></tp:taxon-name></italic> (<named-content xmlns:xlink="http://www.w3.org/1999/xlink" content-type="dwc:institutional_code" xlink:title="Cryptogamic Herbarium of Kunming Institute of Botany" xlink:href="https://scientific-collections.gbif.org/institution/a897b083-b832-4395-b663-209d7772a976" xlink:type="simple">HKAS</named-content> 154804, holotype)</td><td rowspan="1" colspan="1">Non-synnematous, Conidiophores absent.</td><td rowspan="1" colspan="1">(2.1–)3.4–5.9(–7.8) × (1–)1.4–2.3(–3) (x̄ = 4.7 × 1.9, n = 35)</td><td rowspan="1" colspan="1">Globose to subglobose, ellipsoidal, ovoid, (2.9–) 3.6–5.2 (–7.2) × (2.3–)2.9–4.4(–5.9) (x̄ = 4.4 × 3.6, n = 50); allantoid to reniform, (3.9–) 4.2–5.2 (–5.9) × (1.6–)1.7–2.2(–2.7) (x̄ = 4.7 × 2, n = 50)</td><td rowspan="1" colspan="1">This study</td></tr><tr><td rowspan="1" colspan="1"><italic><tp:taxon-name><tp:taxon-name-part taxon-name-part-type="genus" reg="Phaeoisaria">P.</tp:taxon-name-part> <tp:taxon-name-part taxon-name-part-type="species" reg="clematidis">clematidis</tp:taxon-name-part></tp:taxon-name></italic> (G00266295, Lectotype)</td><td rowspan="1" colspan="1">Synnematous, Synnemata: 156–355 × 12–21 (x̄ = 256 × 16.5, n = 15)</td><td rowspan="1" colspan="1">7.8–13.5 × 1.7–2.7 (x̄ = 10.7 × 2.2, n = 20)</td><td rowspan="1" colspan="1">Fusiform, (5.7–)6.7–8.3(–9) × (1–)1.9–2.6(–3.1) (x̄ = 7.5 × 2.3, n = 50)</td><td rowspan="1" colspan="1">This study</td></tr><tr><td rowspan="1" colspan="1"><italic><tp:taxon-name><tp:taxon-name-part taxon-name-part-type="genus" reg="Phaeoisaria">P.</tp:taxon-name-part> <tp:taxon-name-part taxon-name-part-type="species" reg="diversa">diversa</tp:taxon-name-part></tp:taxon-name></italic> (HHAUF 170532, holotype)</td><td rowspan="1" colspan="1">Non-synnematous, Conidiophores: 5.0–14.5 × 2.0–4.0</td><td rowspan="1" colspan="1">4.5–9.0 × 4.0–13.0</td><td rowspan="1" colspan="1">Ellipsoidal or long oval, 3.5–6.8 × 1.5–2.8</td><td rowspan="1" colspan="1">
                      <xref ref-type="bibr" rid="B35">Luo et al. (2025)</xref>
                    </td></tr><tr><td rowspan="1" colspan="1"><italic><tp:taxon-name><tp:taxon-name-part taxon-name-part-type="genus" reg="Phaeoisaria">P.</tp:taxon-name-part> <tp:taxon-name-part taxon-name-part-type="species" reg="fasciculata">fasciculata</tp:taxon-name-part></tp:taxon-name></italic> (PRM 933855, holotype)</td><td rowspan="1" colspan="1">Non-synnematous, Conidiophores: fasciculate, 25–65 × 3.0–3.5</td><td rowspan="1" colspan="1">10–29(–36) × 2.5–3.5(–4.0) (x̄ = 20.2 × 3.1, n = 30)</td><td rowspan="1" colspan="1">Ellipsoidal to obovoid, 6.0–8.0 × 2.0</td><td rowspan="1" colspan="1">
                      <xref ref-type="bibr" rid="B42">Réblová et al. (2016)</xref>
                    </td></tr><tr><td rowspan="1" colspan="1"><italic><tp:taxon-name><tp:taxon-name-part taxon-name-part-type="genus" reg="Phaeoisaria">P.</tp:taxon-name-part> <tp:taxon-name-part taxon-name-part-type="species" reg="guttulata">guttulata</tp:taxon-name-part></tp:taxon-name></italic> (MFLU 18-0139, holotype)</td><td rowspan="1" colspan="1">Synnematous, Conidiophores: 480–700 × 2–5</td><td rowspan="1" colspan="1">–</td><td rowspan="1" colspan="1">Globose to obovoid, 3.5–5.5 × 2.5–4.8 (x̄ = 4.5 × 3.5, n = 20)</td><td rowspan="1" colspan="1">
                      <xref ref-type="bibr" rid="B21">Hyde et al. (2018)</xref>
                    </td></tr><tr><td rowspan="1" colspan="1"><italic><tp:taxon-name><tp:taxon-name-part taxon-name-part-type="genus" reg="Phaeoisaria">P.</tp:taxon-name-part> <tp:taxon-name-part taxon-name-part-type="species" reg="loranthacearum">loranthacearum</tp:taxon-name-part></tp:taxon-name></italic> (CBS H-22261, holotype)</td><td rowspan="1" colspan="1">Non-synnematous, Conidiophores: 10–30 × 2–3</td><td rowspan="1" colspan="1">7–16 × 2–3.5</td><td rowspan="1" colspan="1">Fusoidal-ellipsoidal, (5)7–8(9) × (1.5)2(3)</td><td rowspan="1" colspan="1">
                      <xref ref-type="bibr" rid="B4">Crous et al. (2015)</xref>
                    </td></tr><tr><td rowspan="1" colspan="1"><italic><tp:taxon-name><tp:taxon-name-part taxon-name-part-type="genus" reg="Phaeoisaria">P.</tp:taxon-name-part> <tp:taxon-name-part taxon-name-part-type="species" reg="loranthacearum">loranthacearum</tp:taxon-name-part></tp:taxon-name></italic> (<named-content xmlns:xlink="http://www.w3.org/1999/xlink" content-type="dwc:institutional_code" xlink:title="Cryptogamic Herbarium of Kunming Institute of Botany" xlink:href="https://scientific-collections.gbif.org/institution/a897b083-b832-4395-b663-209d7772a976" xlink:type="simple">HKAS</named-content> 146439)</td><td rowspan="1" colspan="1">Non-synnematous, Conidiophores: 25–69 × 2–3.2 (x̄ = 51.2 × 2.6, n = 30)</td><td rowspan="1" colspan="1">–</td><td rowspan="1" colspan="1">Ellipsoidal to fusiform 4.9–7.1 × 1.6–2.7 (x̄ = 6.1 × 2, n = 30)</td><td rowspan="1" colspan="1">
                      <xref ref-type="bibr" rid="B55">Wang et al. (2025)</xref>
                    </td></tr><tr><td rowspan="1" colspan="1"><italic><tp:taxon-name><tp:taxon-name-part taxon-name-part-type="genus" reg="Phaeoisaria">P.</tp:taxon-name-part> <tp:taxon-name-part taxon-name-part-type="species" reg="mononematosa">mononematosa</tp:taxon-name-part></tp:taxon-name></italic> (<named-content xmlns:xlink="http://www.w3.org/1999/xlink" content-type="dwc:institutional_code" xlink:title="Cryptogamic Herbarium of Kunming Institute of Botany" xlink:href="https://scientific-collections.gbif.org/institution/a897b083-b832-4395-b663-209d7772a976" xlink:type="simple">HKAS</named-content> 146443, holotype)</td><td rowspan="1" colspan="1">Non-synnematous, Conidiophores: 29–81 × 1.4–2.7 (x̄ = 48.1 × 2, n = 20),</td><td rowspan="1" colspan="1">–</td><td rowspan="1" colspan="1">Fusiform to ellipsoidal, 4.4–7.1 × 1.6–2.2 (x̄ = 5.7 × 1.9, n = 20)</td><td rowspan="1" colspan="1">
                      <xref ref-type="bibr" rid="B55">Wang et al. (2025)</xref>
                    </td></tr><tr><td rowspan="1" colspan="1"><italic><tp:taxon-name><tp:taxon-name-part taxon-name-part-type="genus" reg="Phaeoisaria">P.</tp:taxon-name-part> <tp:taxon-name-part taxon-name-part-type="species" reg="magnoliicola">magnoliicola</tp:taxon-name-part></tp:taxon-name></italic> (<named-content xmlns:xlink="http://www.w3.org/1999/xlink" content-type="dwc:institutional_code" xlink:title="Cryptogamic Herbarium of Kunming Institute of Botany" xlink:href="https://scientific-collections.gbif.org/institution/a897b083-b832-4395-b663-209d7772a976" xlink:type="simple">HKAS</named-content> 154807, holotype)</td><td rowspan="1" colspan="1">Non-synnematous, Conidiophores: 22–33 × 2.5–3.3 (x̄ = 27 × 2.9, n = 30)</td><td rowspan="1" colspan="1">(6.8–)9.3–19(–26) × (1.9–)2.3–3.1(–3.9) (x̄ = 14 × 2.7, n = 30)</td><td rowspan="1" colspan="1">Ellipsoidal to obovoid, (3.5–)4.1–5.8(–6.6) × (1.4–)1.6–2(–2.6) (x̄ = 4.9 × 1.8, n = 30)</td><td rowspan="1" colspan="1">This study</td></tr><tr><td rowspan="1" colspan="1"><italic><tp:taxon-name><tp:taxon-name-part taxon-name-part-type="genus" reg="Phaeoisaria">P.</tp:taxon-name-part> <tp:taxon-name-part taxon-name-part-type="species" reg="obovata">obovata</tp:taxon-name-part></tp:taxon-name></italic> (<named-content xmlns:xlink="http://www.w3.org/1999/xlink" content-type="dwc:institutional_code" xlink:title="Cryptogamic Herbarium of Kunming Institute of Botany" xlink:href="https://scientific-collections.gbif.org/institution/a897b083-b832-4395-b663-209d7772a976" xlink:type="simple">HKAS</named-content> 131983, holotype)</td><td rowspan="1" colspan="1">Synnematous, Synnemata: 150–1370 × 7.1–21 ( x̄ = 727.5 × 14.6, n = 10)</td><td rowspan="1" colspan="1">7.6–22 × (1.2–)1.5–2.3(–2.8) (x̄ = 14.3 × 2, n = 20)</td><td rowspan="1" colspan="1">Subglobose to obovoid to elongated obovoid, 3.7–7.9 × 2–3.2 (x̄ = 5.6 × 2.5, n = 40)</td><td rowspan="1" colspan="1">
                      <xref ref-type="bibr" rid="B54">Wang et al. (2024)</xref>
                    </td></tr><tr><td rowspan="1" colspan="1"><italic><tp:taxon-name><tp:taxon-name-part taxon-name-part-type="genus" reg="Phaeoisaria">P.</tp:taxon-name-part> <tp:taxon-name-part taxon-name-part-type="species" reg="parallela">parallela</tp:taxon-name-part></tp:taxon-name></italic> (PRA-22501, holotype)</td><td rowspan="1" colspan="1">Synnematous, Synnemata: 70 × 10–14</td><td rowspan="1" colspan="1">(9.5–)11–15.5(–19) × 2.5–3.5</td><td rowspan="1" colspan="1">Fusiform to oblong, (6.5–)7–9(–10) × 1.5–2 (mean ± SD = 7.9 ± 0.7 × 1.8 ± 0.2)</td><td rowspan="1" colspan="1">
                      <xref ref-type="bibr" rid="B41">Réblová et al. (2025)</xref>
                    </td></tr><tr><td rowspan="1" colspan="1"><italic><tp:taxon-name><tp:taxon-name-part taxon-name-part-type="genus" reg="Phaeoisaria">P.</tp:taxon-name-part> <tp:taxon-name-part taxon-name-part-type="species" reg="qujingensis">qujingensis</tp:taxon-name-part></tp:taxon-name></italic> (<named-content xmlns:xlink="http://www.w3.org/1999/xlink" content-type="dwc:institutional_code" xlink:title="Cryptogamic Herbarium of Kunming Institute of Botany" xlink:href="https://scientific-collections.gbif.org/institution/a897b083-b832-4395-b663-209d7772a976" xlink:type="simple">HKAS</named-content> 154800, holotype)</td><td rowspan="1" colspan="1">Synnematous, Synnemata: 339–736 × 21.5–43.5 (x̄ = 536 × 32.5)</td><td rowspan="1" colspan="1">(11–)14–21(–24) × (1.8–)2.2–3.2(–3.9) (x̄ = 17.7 × 2.7)</td><td rowspan="1" colspan="1">Fusiform or elongated obovoid, (5–)6.3–7.7(–8.3) × (1.6–)2.3–3(–3.5) (x̄ = 7 × 2.6)</td><td rowspan="1" colspan="1">This study</td></tr><tr><td rowspan="1" colspan="1"><italic><tp:taxon-name><tp:taxon-name-part taxon-name-part-type="genus" reg="Phaeoisaria">P.</tp:taxon-name-part> <tp:taxon-name-part taxon-name-part-type="species" reg="siamensis">siamensis</tp:taxon-name-part></tp:taxon-name></italic> (MFLU 16-0953, holotype)</td><td rowspan="1" colspan="1">Synnematous, Synnemata: 330–380 × 20–25(–30) (x̄ = 360 × 24.5, n = 20)</td><td rowspan="1" colspan="1">8–12 × 2–2.5 (x̄ = 10.5 × 2.3, n = 20)</td><td rowspan="1" colspan="1">Globose to subglobose, 5–8 × 3–4 (x̄ = 6.2 × 3.5, n = 30)</td><td rowspan="1" colspan="1">
                      <xref ref-type="bibr" rid="B22">Hyde et al. (2019)</xref>
                    </td></tr><tr><td rowspan="1" colspan="1"><italic><tp:taxon-name><tp:taxon-name-part taxon-name-part-type="genus" reg="Phaeoisaria">P.</tp:taxon-name-part> <tp:taxon-name-part taxon-name-part-type="species" reg="sparsa">sparsa</tp:taxon-name-part></tp:taxon-name></italic> (FMR 11939)</td><td rowspan="1" colspan="1">Synnematous, Synnemata: 220–250 × 17–28</td><td rowspan="1" colspan="1">15–20.5 × 3–3.5</td><td rowspan="1" colspan="1">Fusiform to oblong-clavate, 0–3-septate, 12–17 × 2.5–3.5</td><td rowspan="1" colspan="1">
                      <xref ref-type="bibr" rid="B41">Réblová et al. (2025)</xref>
                    </td></tr><tr><td rowspan="1" colspan="1"><italic><tp:taxon-name><tp:taxon-name-part taxon-name-part-type="genus" reg="Phaeoisaria">P.</tp:taxon-name-part> <tp:taxon-name-part taxon-name-part-type="species" reg="xishuangbannaensis">xishuangbannaensis</tp:taxon-name-part></tp:taxon-name></italic> (GZAAS25-0706, holotype)</td><td rowspan="1" colspan="1">Synnematous, Synnemata: 474–521 × 19–32 µm (x̄ = 505 × 24, n = 15)</td><td rowspan="1" colspan="1">5.5–14.5 × 1.5–3 (x̄ = 9 × 2.5, n = 25)</td><td rowspan="1" colspan="1">Ellipsoidal to oval, 4.5–7 × 2–3 (x = 6 × 2.5, n = 20)</td><td rowspan="1" colspan="1">
                      <xref ref-type="bibr" rid="B50">Tian et al. (2026)</xref>
                    </td></tr></tbody></table><table-wrap-foot><fn><p>Isolated en-dash (–) = missing data; en-dashes between numbers represent measurement ranges.</p></fn></table-wrap-foot></table-wrap></tp:treatment-sec><tp:treatment-sec><!--Section generated to contain objects referenced in tp:taxon-treatment.--><fig id="F1" position="float" orientation="portrait"><object-id xmlns:xlink="http://www.w3.org/1999/xlink" content-type="doi" xlink:type="simple">10.3897/mycokeys.137.199957.figure1</object-id><object-id xmlns:xlink="http://www.w3.org/1999/xlink" content-type="arpha" xlink:type="simple">6CB14F57-959A-5FEA-AD26-50E195600E79</object-id><label>Figure 1.</label><caption><p>Phylogram generated from <abbrev xmlns:xlink="http://www.w3.org/1999/xlink" xlink:title="maximum likelihood" xlink:type="simple">ML</abbrev> analyses for <italic><tp:taxon-name><tp:taxon-name-part taxon-name-part-type="genus" reg="Phaeoisaria">Phaeoisaria</tp:taxon-name-part></tp:taxon-name></italic> using <abbrev xmlns:xlink="http://www.w3.org/1999/xlink" xlink:title="internal transcribed spacer" xlink:type="simple">ITS</abbrev>, <abbrev xmlns:xlink="http://www.w3.org/1999/xlink" xlink:title="large subunit rDNA" xlink:type="simple">LSU</abbrev>, <abbrev xmlns:xlink="http://www.w3.org/1999/xlink" xlink:title="small subunit rDNA" xlink:type="simple">SSU</abbrev> and <italic><abbrev xmlns:xlink="http://www.w3.org/1999/xlink" xlink:title="RNA polymerase II second largest subunit" xlink:type="simple">rpb2</abbrev></italic> sequence data. Bootstrap support values for <abbrev xmlns:xlink="http://www.w3.org/1999/xlink" xlink:title="maximum likelihood" xlink:type="simple">ML</abbrev> equal to or greater than 75% and <abbrev xmlns:xlink="http://www.w3.org/1999/xlink" xlink:title="Bayesian inference" xlink:type="simple">BI</abbrev> values greater than 0.95 are shown above the nodes. New isolates are blue, and ex-holotype strains are in bold. The tree is rooted with <italic><tp:taxon-name><tp:taxon-name-part taxon-name-part-type="genus" reg="Pleurotheciella">Pleurotheciella</tp:taxon-name-part> <tp:taxon-name-part taxon-name-part-type="species" reg="rivularia">rivularia</tp:taxon-name-part></tp:taxon-name></italic> (CBS 125237 and CBS 125238).</p></caption><graphic xmlns:xlink="http://www.w3.org/1999/xlink" xlink:href="mycokeys-137-139-g001.jpg" id="oo_1721576.jpg" position="float" orientation="portrait" xlink:type="simple"><uri content-type="original_file" xlink:type="simple">https://binary.pensoft.net/fig/1721576</uri></graphic></fig></tp:treatment-sec><ref-list><ref id="B7"><mixed-citation xmlns:xlink="http://www.w3.org/1999/xlink" xlink:type="simple">de Hoog GS, Papendorf MC (1976) The genus <italic><tp:taxon-name><tp:taxon-name-part taxon-name-part-type="genus">Phaeoisaria</tp:taxon-name-part></tp:taxon-name></italic>. Persoonia: Molecular Phylogeny and Evolution of Fungi 8: 407–414.</mixed-citation></ref><ref id="B42"><mixed-citation xmlns:xlink="http://www.w3.org/1999/xlink" xlink:type="simple">Réblová M, Seifert KA, Fournier J, Stepanek V (2016) Newly recognised lineages of perithecial ascomycetes: the new orders <tp:taxon-name><tp:taxon-name-part taxon-name-part-type="order">Conioscyphales</tp:taxon-name-part></tp:taxon-name> and <tp:taxon-name><tp:taxon-name-part taxon-name-part-type="order">Pleurotheciales</tp:taxon-name-part></tp:taxon-name>. Persoonia 37: 57–81. <ext-link xlink:href="10.3767/003158516x689819" ext-link-type="doi" xlink:type="simple">https://doi.org/10.3767/003158516x689819</ext-link></mixed-citation></ref><ref id="B37"><mixed-citation xmlns:xlink="http://www.w3.org/1999/xlink" xlink:type="simple">Luo ZL, Hyde KD, Bhat DJ, Jeewon R, Maharachchikumbura SSN, Bao DF, Li WL, Su XJ, Yang XY, Su HY (2018) Morphological and molecular taxonomy of novel species <tp:taxon-name><tp:taxon-name-part taxon-name-part-type="family">Pleurotheciaceae</tp:taxon-name-part></tp:taxon-name> from freshwater habitats in Yunnan, China. Mycological Progress 17: 511–530. <ext-link xlink:href="10.1007/s11557-018-1377-6" ext-link-type="doi" xlink:type="simple">https://doi.org/10.1007/s11557-018-1377-6</ext-link></mixed-citation></ref><ref id="B22"><mixed-citation xmlns:xlink="http://www.w3.org/1999/xlink" xlink:type="simple">Hyde KD, Tennakoon DS, Jeewon R, Bhat DJ, Maharachchikumbura SSN, Rossi W, Leonardi M, Lee HB, Mun HY, Houbraken J, Nguyen TTT, Jeon SJ, Frisvad JC, Wanasinghe DN, Lücking R, Aptroot A, Cáceres MES, Karunarathna SC, Hongsanan S, Phookamsak R, de Silva NI, Thambugala KM, Jayawardena RS, Senanayake IC, Boonmee S, Chen J, Luo Z-L, Phukhamsakda C, Pereira OL, Abreu VP, Rosado AWC, Bart B, Randrianjohany E, Hofstetter V, Gibertoni TB, Soares AMdS, Plautz HL, Sotão HMP, Xavier WKS, Bezerra JDP, de Oliveira TGL, de Souza-Motta CM, Magalhães OMC, Bundhun D, Harishchandra D, Manawasinghe IS, Dong W, Zhang S-N, Bao D-F, Samarakoon MC, Pem D, Karunarathna A, Lin C-G, Yang J, Perera RH, Kumar V, Huang S-K, Dayarathne MC, Ekanayaka AH, Jayasiri SC, Xiao Y, Konta S, Niskanen T, Liimatainen K, Dai Y-C, Ji X-H, Tian X-M, Mešić A, Singh SK, Phutthacharoen K, Cai L, Sorvongxay T, Thiyagaraja V, Norphanphoun C, Chaiwan N, Lu Y-Z, Jiang H-B, Zhang J-F, Abeywickrama PD, Aluthmuhandiram JVS, Brahmanage RS, Zeng M, Chethana T, Wei D, Réblová M, Fournier J, Nekvindová J, do Nascimento Barbosa R, dos Santos JEF, de Oliveira NT, Li G-J, Ertz D, Shang Q-J, Phillips AJL, Kuo C-H, Camporesi E, Bulgakov TS, Lumyong S, Jones EBG, Chomnunti P, Gentekaki E, Bungartz F, Zeng X-Y, Fryar S, Tkalčec Z, Liang J, Li G, Wen T-C, Singh PN, Gafforov Y, Promputtha I, Yasanthika E, Goonasekara ID, Zhao R-L, Zhao Q, Kirk PM, Liu J-K, Yan J, Mortimer PE, Xu J, Doilom M (2019) Fungal diversity notes 1036–1150: taxonomic and phylogenetic contributions on genera and species of fungal taxa. Fungal Diversity 96: 1–242.</mixed-citation></ref><ref id="B54"><mixed-citation xmlns:xlink="http://www.w3.org/1999/xlink" xlink:type="simple">Wang W-P, Bhat DJ, Yang L, Shen H-W, Luo Z-L (2024) New species and records of <tp:taxon-name><tp:taxon-name-part taxon-name-part-type="family">Pleurotheciaceae</tp:taxon-name-part></tp:taxon-name> from karst landscapes in Yunnan Province, China. Journal of Fungi 10: 516. <ext-link xlink:href="10.3390/jof10080516" ext-link-type="doi" xlink:type="simple">https://doi.org/10.3390/jof10080516</ext-link></mixed-citation></ref><ref id="B35"><mixed-citation xmlns:xlink="http://www.w3.org/1999/xlink" xlink:type="simple">Luo H, Zhang M, Ma L, Yan F, Ma Q, Zang R, Cui Y, Geng Y (2025) The discovery of a new taxon of <italic><tp:taxon-name><tp:taxon-name-part taxon-name-part-type="genus">Phaeoisaria</tp:taxon-name-part></tp:taxon-name></italic> from deadwood in China. Journal of Plant Science and Phytopathology 9: 035–037. <ext-link xlink:href="10.29328/journal.jpsp.1001152" ext-link-type="doi" xlink:type="simple">https://doi.org/10.29328/journal.jpsp.1001152</ext-link></mixed-citation></ref><ref id="B21"><mixed-citation xmlns:xlink="http://www.w3.org/1999/xlink" xlink:type="simple">Hyde KD, Norphanphoun C, Boonmee S, Camporesi E, Chethana KWT, Dayarathne MC, de Silva NI, Dissanayake AJ, Ekanayaka AH, Hongsanan S, Huang SK, Jayasiri SC, Jayawardena R, Jiang HB, Karunarathna A, Lin CG, Liu JK, Liu NG, Lu YZ, Luo ZL, Maharachchimbura SSN, Manawasinghe IS, Pem D, Perera RH, Phukhamsakda C, Samarakoon MC, Senwanna C, Shang QJ, Tennakoon DS, Thambugala KM, Tibpromma S, Wanasinghe DN, Xiao YP, Yang J, Zeng XY, Zhang JF, Zhang SN, Bulgakov TS, Bhat DJ, Cheewangkoon R, Goh TK, Jones EBG, Kang JC, Jeewon R, Liu ZY, Lumyong S, Kuo CH, McKenzie EHC, Wen TC, Yan JY, Zhao Q (2018) Mycosphere notes 169–224. Mycosphere 9: 271–430.</mixed-citation></ref><ref id="B4"><mixed-citation xmlns:xlink="http://www.w3.org/1999/xlink" xlink:type="simple">Crous PW, Schumacher RK, Wingfield MJ, Lombard L, Giraldo A, Christensen M, Gardiennet A, Nakashima C, Pereira O, Smith AJ, Groenewald JZ (2015) Fungal Systematics and Evolution FUSE 1. Sydowia 67: 81–118.</mixed-citation></ref><ref id="B55"><mixed-citation xmlns:xlink="http://www.w3.org/1999/xlink" xlink:type="simple">Wang W-P, Shen H-W, Bao D-F, Jeewon R, Zhang Z-Q, Yang L-Q, Luo Z-L (2025) Biogeography and species diversity of freshwater <tp:taxon-name><tp:taxon-name-part taxon-name-part-type="subclass">Savoryellomycetidae</tp:taxon-name-part></tp:taxon-name> (<tp:taxon-name><tp:taxon-name-part taxon-name-part-type="class">Sordariomycetes</tp:taxon-name-part></tp:taxon-name>) fungi. Mycology 1–70. <ext-link xlink:href="10.1080/21501203.2025.2509809" ext-link-type="doi" xlink:type="simple">https://doi.org/10.1080/21501203.2025.2509809</ext-link></mixed-citation></ref><ref id="B41"><mixed-citation xmlns:xlink="http://www.w3.org/1999/xlink" xlink:type="simple">Réblová M, Nekvindová J, Hernández-Restrepo M, Hradilová M, Kolařik M (2025) Phylogeny, taxonomy and geographic distribution of novel and known fungi with holoblastic-denticulate conidiogenesis in <tp:taxon-name><tp:taxon-name-part taxon-name-part-type="order">Rhamphoriales</tp:taxon-name-part></tp:taxon-name> and <tp:taxon-name><tp:taxon-name-part taxon-name-part-type="order">Pleurotheciales</tp:taxon-name-part></tp:taxon-name> (<tp:taxon-name><tp:taxon-name-part taxon-name-part-type="class">Sordariomycetes</tp:taxon-name-part></tp:taxon-name>). Persoonia–Molecular Phylogeny and Evolution of Fungi 55: 277–312. <ext-link xlink:href="10.3114/persoonia.2025.55.08" ext-link-type="doi" xlink:type="simple">https://doi.org/10.3114/persoonia.2025.55.08</ext-link></mixed-citation></ref><ref id="B50"><mixed-citation xmlns:xlink="http://www.w3.org/1999/xlink" xlink:type="simple">Tian X, Bao D, Han J, Dai D, Lu Y, Han M, Zheng D, Tarafder E, Acharya K, Dovana F, Boccardo F, Latha KPD, Manimohan P, Raj KNA, Nayana P, Kunjan PC, Kaliyaperumal M, Murugadoss R, Yuan Q, Zhao C, Abhinav, Singh R, Rajeshkumar KC, Sruthi OP, Ansil PA, Khalid AN, Naseer A, Afshan NUS, Khurshid R, Ashraf U, Verma RK, Elgorban AM, Chattopadhyay P, Dutta AK, Jayasiri SC, Gautam AK, Suwannarach N, Kumla J, Liu R, Li Q, Yang J-Y, Karunarathna SC, Tibpromma S (2026) Morphology and multi-locus phylogeny reveal 23 fungal taxa from terrestrial habitats. Mycology 1–73. <ext-link xlink:href="10.1080/21501203.2025.2594942" ext-link-type="doi" xlink:type="simple">https://doi.org/10.1080/21501203.2025.2594942</ext-link></mixed-citation></ref></ref-list></tp:taxon-treatment>
